# Supplementary material for: PanTools v3: functional annotation, classification and phylogenomics
Source: Bioinformatics. 2022 Jul 21;38(18):4403–5. doi: 10.1093/bioinformatics/btac506 (PMC9477522; doi:10.1093/bioinformatics/btac506)
Supplement: btac506_Supplementary_Data [file btac506_supplementary_data.zip]

Archive with 3 entries (2 files):
- btac506_Supplementary_Data/
- btac506_Supplementary_Data/additional_file_1_table_1-7.xlsx
- btac506_Supplementary_Data/Pantools_v3_supplement.pdf
