# Supplementary material for: PanTools v3: functional annotation, classification and phylogenomics
Source: Bioinformatics. 2022 Jul 21;38(18):4403–5. doi: 10.1093/bioinformatics/btac506 (PMC9477522; doi:10.1093/bioinformatics/btac506)
Supplement: btac506_Supplementary_Data [file btac506_supplementary_data.zip › btac506_Supplementary_Data/additional_file_1_table_1-7.xlsx]

## Sheet: Drosophila
Table 1. Genome and annotation statistics of Drospohila genomes.
Number in pangenome	Species name	Genome version	Genome size (Mb)	Sequences	Shortest sequence	Longest sequence	Average sequence length (Kb)	GC content (%)	Percentage of genome unknown	N50 (Mb)	L50	N90	L90	N95	L95	BUSCO complete (%)	BUSCO single copy (%)	BUSCO duplicated (%)	BUSCO fragmented (%)	BUSCO missing (%)	Gene count	Total gene length (Mb)	Shortest gene	Longest gene	Average gene length	Median gene length	Genome covered by genes (%)	Gene density per Mb	tRNA count	Total tRNA length	rRNA count	Total rRNA length	Genes with any functional annotation	Secreted protein candidates	Receptor protein candidates	Transmembrane protein candidates	Genes with COG function	Distinct GO terms	Genes with GO	Distinct PFAM domains	Genes with PFAM	Distinct InterPro domains	Genes with InterPro domain	Distinct TIGRFAMS	Genes with TIGRFAMS	Genome download location	Annotation download location
1	D. ananassae	dana_r1.06_FB2018_04	230.99	13749	55	23.70 Mb	16.8	41.97	7.39	4.6	10	6.06 Kb	1744	1.97 Kb	4858	98.418	98.174	0.244	0.304	1.279	16081	98.06	49	1.01 Mb	6097.66	1827	42.45	69.62	307	23.20 Kb	307	23.20 Kb	13065	2408	697	2706	11735	11530	10665	4507	10803	9655	11570	481	772	http://ftp.flybase.net/genomes/Drosophila_ananassae/dana_r1.06_FB2018_04/fasta/dana-all-chromosome-r1.06.fasta.gz	http://ftp.flybase.net/genomes/Drosophila_ananassae/dana_r1.06_FB2018_04/gff/dana-all-no-analysis-r1.06.gff.gz
2	D. erecta	dere_r1.05_FB2016_05	152.71	5124	154	26.64 Mb	29.8	42.27	5	18.75	4	38.85 Kb	162	4.83 Kb	1077	99.179	98.935	0.244	0.183	0.639	14958	80.72	45	326.10 Kb	5396.77	1845	52.86	97.95	284	21.64 Kb	284	21.64 Kb	12467	2540	663	2495	11155	11336	10273	4494	10369	9664	11049	484	758	http://ftp.flybase.net/genomes/Drosophila_erecta/dere_r1.05_FB2016_05/fasta/dere-all-chromosome-r1.05.fasta.gz	http://ftp.flybase.net/genomes/Drosophila_erecta/dere_r1.05_FB2016_05/gff/dere-all-no-analysis-r1.05.gff.gz
3	D. grimshawi	dgri_r1.05_FB2017_02	200.47	17440	80	24.57 Mb	11.49	37.98	7.17	8.4	7	3.64 Kb	4779	1.68 Kb	8816	98.996	96.956	2.04	0.487	0.518	15083	85.09	46	313.00 Kb	5641.74	1964	42.45	75.24	260	19.77 Kb	260	19.77 Kb	12908	2202	644	2645	11810	11247	10787	4475	10786	9591	11538	477	777	http://ftp.flybase.net/genomes/Drosophila_grimshawi/dgri_r1.05_FB2017_02/fasta/dgri-all-chromosome-r1.05.fasta.gz	http://ftp.flybase.net/genomes/Drosophila_grimshawi/dgri_r1.05_FB2017_02/gff/dgri-all-no-analysis-r1.05.gff.gz
4	D. melanogaster	dmel_r6.41_FB2021_04	143.73	1870	544	32.08 Mb	76.86	42.01	0.8	25.29	3	23.51 Mb	5	1.35 Mb	7	99.878	99.543	0.335	-	0.122	18240	103.13	30	1.97 Mb	5653.9	1665	71.75	126.91	312	23.48 Kb	312	23.48 Kb	13113	2863	708	2566	11543	11418	10731	4533	10792	9755	11481	484	772	http://ftp.flybase.net/genomes/Drosophila_melanogaster/dmel_r6.41_FB2021_04/fasta/dmel-all-chromosome-r6.41.fasta.gz	http://ftp.flybase.net/genomes/Drosophila_melanogaster/dmel_r6.41_FB2021_04/gff/dmel-all-no-analysis-r6.41.gff.gz
5	D. mojavensis	dmoj_r1.04_FB2016_05	193.83	6841	101	34.15 Mb	28.33	39.48	7.03	24.76	4	22.43 Kb	232	4.68 Kb	1518	97.748	97.291	0.457	0.731	1.522	14845	100.38	60	326.74 Kb	6761.75	1998	51.79	76.59	264	20.05 Kb	264	20.05 Kb	12384	2254	675	2560	11191	11217	10184	4473	10308	9561	10991	482	760	http://ftp.flybase.net/genomes/Drosophila_mojavensis/dmoj_r1.04_FB2016_05/fasta/dmoj-all-chromosome-r1.04.fasta.gz	http://ftp.flybase.net/genomes/Drosophila_mojavensis/dmoj_r1.04_FB2016_05/gff/dmoj-no-analysis-r1.04.gff.gz
6	D. persimilis	dper_r1.3_FB2016_05	188.37	12838	204	11.82 Mb	14.67	44.94	6.79	1.87	21	5.02 Kb	1982	1.91 Kb	5313	81.583	81.065	0.518	4.566	13.851	17574	61.23	45	231.80 Kb	3484.23	1281	32.51	93.29	305	23.10 Kb	305	23.10 Kb	11749	1948	533	2336	10721	11819	9600	4063	9297	8671	10140	392	592	http://ftp.flybase.net/genomes/Drosophila_persimilis/dper_r1.3_FB2016_05/fasta/dper-all-chromosome-r1.3.fasta.gz	http://ftp.flybase.net/genomes/Drosophila_persimilis/dper_r1.3_FB2016_05/gff/dper-all-no-analysis-r1.3.gff.gz
7	D. pseudoobscura	dpse_r3.04_FB2018_05	152.7	4790	200	30.82 Mb	31.88	45.2	2.4	12.54	4	22.83 Kb	246	8.00 Kb	801	97.747	96.377	1.37	0.487	1.766	17232	98.68	26	347.32 Kb	5726.33	1857	64.62	112.85	294	22.32 Kb	294	22.32 Kb	13339	2416	661	2656	11897	11425	10802	4450	10878	9561	11657	477	774	http://ftp.flybase.net/genomes/Drosophila_pseudoobscura/dpse_r3.04_FB2018_05/fasta/dpse-all-chromosome-r3.04.fasta.gz	http://ftp.flybase.net/genomes/Drosophila_pseudoobscura/dpse_r3.04_FB2018_05/gff/dpse-all-no-analysis-r3.04.gff.gz
8	D. sechellia	dsec_r1.3_FB2016_05	166.58	14730	204	21.12 Mb	11.31	42.09	5.61	2.12	13	2.45 Kb	3841	1.63 Kb	8083	85.388	84.627	0.761	3.075	11.537	17288	54.8	27	215.26 Kb	3170.06	1282	32.9	103.78	299	22.69 Kb	299	22.69 Kb	11514	2010	557	2281	10548	11072	9741	4109	9334	8824	10117	408	635	http://ftp.flybase.net/genomes/Drosophila_sechellia/dsec_r1.3_FB2016_05/fasta/dsec-all-chromosome-r1.3.fasta.gz	http://ftp.flybase.net/genomes/Drosophila_sechellia/dsec_r1.3_FB2016_05/gff/dsec-all-no-analysis-r1.3.gff.gz
9	D. simulans	dsim_r2.02_FB2017_04	124.96	7619	200	27.16 Mb	16.4	42.95	0.3	23.54	3	20.83 Mb	5	37.18 Kb	12	99.239	98.721	0.518	0.091	0.67	15572	91.6	63	395.70 Kb	5882.51	2065	73.3	124.61	0	0	0	0	13130	2817	708	2658	11559	11388	10720	4508	10699	9691	11420	483	772	http://ftp.flybase.net/genomes/Drosophila_simulans/dsim_r2.02_FB2017_04/fasta/dsim-all-chromosome-r2.02.fasta.gz	http://ftp.flybase.net/genomes/Drosophila_simulans/dsim_r2.02_FB2017_04/gff/dsim-all-no-analysis-r2.02.gff.gz
10	D. virilis	dvir_r1.07_FB2018_05	206.03	13530	43	25.23 Mb	15.23	39.98	8.16	10.16	6	7.93 Kb	430	1.48 Kb	4018	97.717	97.352	0.365	0.7	1.583	15323	107.62	55	410.14 Kb	7023.32	1959	52.24	74.37	277	21.08 Kb	277	21.08 Kb	12496	2239	697	2572	11295	11423	10232	4475	10436	9577	11141	477	771	http://ftp.flybase.net/genomes/Drosophila_virilis/dvir_r1.07_FB2018_05/fasta/dvir-all-chromosome-r1.07.fasta.gz	http://ftp.flybase.net/genomes/Drosophila_virilis/dvir_r1.07_FB2018_05/gff/dvir-all-no-analysis-r1.07.gff.gz
11	D. willistoni	dwil_r1.05_FB2016_05	235.52	14838	868	16.66 Mb	15.87	37.25	5.06	4.51	15	5.47 Kb	1409	1.63 Kb	5961	97.199	96.621	0.578	0.457	2.344	15134	74.88	57	540.48 Kb	4948.12	1676	31.8	64.26	296	22.52 Kb	296	22.52 Kb	12106	1932	568	2503	11094	11166	10011	4429	10182	9495	10839	470	734	http://ftp.flybase.net/genomes/Drosophila_willistoni/dwil_r1.05_FB2016_05/fasta/dwil-all-chromosome-r1.05.fasta.gz	http://ftp.flybase.net/genomes/Drosophila_willistoni/dwil_r1.05_FB2016_05/gff/dwil-all-no-analysis-r1.05.gff.gz
12	D. yakuba	dyak_r1.05_FB2016_05	165.69	8122	108	28.83 Mb	20.4	42.28	1.88	21.77	4	13.42 Kb	460	2.45 Kb	1846	98.722	96.743	1.979	0.396	0.883	16600	93.23	45	535.47 Kb	5616.22	1847	56.27	100.18	328	24.83 Kb	328	24.83 Kb	13701	2878	712	2771	12090	11437	11063	4483	11130	9649	11916	480	786	http://ftp.flybase.net/genomes/Drosophila_yakuba/dyak_r1.05_FB2016_05/fasta/dyak-all-chromosome-r1.05.fasta.gz	http://ftp.flybase.net/genomes/Drosophila_yakuba/dyak_r1.05_FB2016_05/gff/dyak-all-no-analysis-r1.05.gff.gz

## Sheet: A. thaliana
Table 2. Genome and annotation statistics of A.thaliana genomes.
Project page Gan et al.: http://mtweb.cs.ucl.ac.uk/mus/www/19genomes/
Project page Jiao & Schneeberger: http//1001genomes.org/projects/MPIPZJiao2020/index.html
Number in pangenome	Accession name	Dataset	Genome size (Mb)	Sequences	Shortest sequence	Longest sequence (MB)	Average sequence length (Mb)	GC content (%)	Percentage of genome unknown	N50 (Mb)	L50	N90 (Mb)	L90	N95 (Mb)	L95	BUSCO complete (%)	BUSCO single copy (%)	BUSCO duplicated (%)	BUSCO fragmented (%)	BUSCO missing (%)	Gene count	Protein coding genes	Total gene length (Mb)	Shortest gene length	Longest gene length (Kb)	Average gene length	Median gene length	Genome covered by genes (%)	Gene density per Mb	tRNA count	Total tRNA length	Genes with any functional annotation	Secreted protein candidates	Receptor protein candidates	Transmembrane protein candidates	Genes with COG function	Distinct GO terms	Genes with GO	Distinct PFAM domains	Genes with PFAM	Distinct InterPro domains	Genes with InterPro	Distinct TIGRFAMS	Genes with TIGRFAMS	Genome download location	Annotation download location
1	Col-0 (TAIR10)		119.67	7	154.48 Kb	30.43 Mb	17.1	36.06	0.16	23.46	3	18.59	5	18.59	5	99.935	98.912	1.023	-	0.065	38118	27563	78.87	3	58.52	2069.15	1790	65.91	318.53	684	59.34 Kb	25658	3667	1186	5313	23792	12186	20341	4146	21796	9233	23458	792	3049	https://ftp.ncbi.nlm.nih.gov/genomes/all/GCA/000/001/735/GCA_000001735.2_TAIR10.1/GCA_000001735.2_TAIR10.1_genomic.fna.gz	https://ftp.ncbi.nlm.nih.gov/genomes/all/GCA/000/001/735/GCA_000001735.2_TAIR10.1/GCA_000001735.2_TAIR10.1_genomic.gff.gz
2	An-1	Jiao & Schneeberger	120.13	111	508	30.40 Mb	1.08	36.14	0.02	23.03	3	18.79	5	18.79	5	99.739	98.238	1.501	0.152	0.109	27337	27337	51.57	24	67.82	1886.58	1552	42.93	227.56	0	0	25315	3449	1109	4917	23566	12109	20126	4118	21540	9129	23186	762	2973	https://1001genomes.org/data/MPIPZ/MPIPZJiao2020/releases/current/strains/An-1/An-1.chr.all.v2.0.fasta.gz	https://1001genomes.org/data/MPIPZ/MPIPZJiao2020/releases/current/strains/An-1/An-1.protein-coding.genes.v2.5.2019-10-09.gff3.gz
3	Bur-0	Gan et al.	117.77	7	154.48 Kb	29.95 Mb	16.82	36.06	0.2	23.07	3	18.26	5	18.26	5	99.391	98.238	1.153	0.261	0.348	32842	30682	70.3	26	58.43	2140.64	1842	59.7	278.88	631	43.86 Kb	27953	3698	1132	5523	25956	12029	20245	4003	23152	7130	24124	766	2972	http://mtweb.cs.ucl.ac.uk/mus/www/19genomes/fasta/UNMASKED/bur_0.v7.fas	http://mtweb.cs.ucl.ac.uk/mus/www/19genomes/annotations/consolidated_annotation_9.4.2011/gene_models/consolidated_annotation.Bur_0.gff3.bz2
4	C24	Jiao & Schneeberger	119.23	99	86	29.41 Mb	1.2	36.06	0.03	23.84	3	19.09	5	19.09	5	99.717	98.107	1.61	0.109	0.174	27216	27216	51.78	33	30.64	1902.74	1567	43.43	228.27	0	0	25303	3467	1090	4975	23540	12023	20099	4122	21477	9136	23154	764	2977	https://1001genomes.org/data/MPIPZ/MPIPZJiao2020/releases/current/strains/C24/C24.chr.all.v2.0.fasta.gz	https://1001genomes.org/data/MPIPZ/MPIPZJiao2020/releases/current/strains/C24/C24.protein-coding.genes.v2.5.2019-10-09.gff3.gz
5	Can-0	Gan et al.	117.35	7	154.48 Kb	29.93 Mb	16.76	36.06	0.21	23.01	3	18.1	5	18.1	5	99.13	97.977	1.153	0.283	0.587	32741	30601	70.14	11	57.98	2142.17	1841	59.76	278.99	629	43.59 Kb	27841	3652	1105	5521	25877	12048	20142	4005	23043	7130	24012	764	2948	http://mtweb.cs.ucl.ac.uk/mus/www/19genomes/fasta/UNMASKED/can_0.v7.fas	http://mtweb.cs.ucl.ac.uk/mus/www/19genomes/annotations/consolidated_annotation_9.4.2011/gene_models/consolidated_annotation.Can_0.gff3.bz2
6	Ct-1	Gan et al.	117.63	7	154.48 Kb	30.01 Mb	16.8	36.06	0.2	22.98	3	18.25	5	18.25	5	99.456	98.151	1.305	0.239	0.305	32858	30689	70.47	26	58.38	2144.64	1843	59.91	279.34	630	43.70 Kb	27953	3665	1133	5547	25964	12012	20242	4003	23176	7127	24127	764	2959	http://mtweb.cs.ucl.ac.uk/mus/www/19genomes/fasta/UNMASKED/ct_1.v7.fas	http://mtweb.cs.ucl.ac.uk/mus/www/19genomes/annotations/consolidated_annotation_9.4.2011/gene_models/consolidated_annotation.Ct_1.gff3.bz2
7	Cvi-0	Jiao & Schneeberger	119.75	102	488	30.22 Mb	1.17	36.08	0.02	23.2	3	18.37	5	18.37	5	99.695	98.172	1.523	0.152	0.152	27096	27096	51.71	33	76.44	1908.47	1558	43.18	226.27	0	0	25163	3424	1095	4929	23429	12088	20009	4111	21389	9124	23059	765	2965	https://1001genomes.org/data/MPIPZ/MPIPZJiao2020/releases/current/strains/Cvi/Cvi.chr.all.v2.0.fasta.gz	https://1001genomes.org/data/MPIPZ/MPIPZJiao2020/releases/current/strains/Cvi/Cvi.protein-coding.genes.v2.5.2019-10-09.gff3.gz
8	Edi-0	Gan et al.	117.87	7	154.48 Kb	29.98 Mb	16.84	36.06	0.19	23.14	3	18.32	5	18.32	5	99.521	98.194	1.327	0.174	0.305	32847	30688	70.46	11	60	2145.09	1846	59.78	278.67	630	43.83 Kb	27942	3677	1127	5561	25943	12037	20208	4012	23144	7141	24101	765	2958	http://mtweb.cs.ucl.ac.uk/mus/www/19genomes/fasta/UNMASKED/edi_0.v7.fas	http://mtweb.cs.ucl.ac.uk/mus/www/19genomes/annotations/consolidated_annotation_9.4.2011/gene_models/consolidated_annotation.Edi_0.gff3.bz2
9	Eri-1	Jiao & Schneeberger	120.8	142	561	29.18 Mb	850.67 Kb	36.14	0.02	23.76	3	18.58	5	18.58	5	99.761	98.325	1.436	0.109	0.131	27285	27285	51.61	33	97.81	1891.52	1553	42.73	225.88	0	0	25317	3485	1114	4943	23564	12113	20123	4111	21528	9128	23188	763	2991	https://1001genomes.org/data/MPIPZ/MPIPZJiao2020/releases/current/strains/Eri-1/Eri.chr.all.v2.0.fasta.gz	https://1001genomes.org/data/MPIPZ/MPIPZJiao2020/releases/current/strains/Eri-1/Eri.protein-coding.genes.v2.5.2019-10-09.gff3.gz
10	Hi-0	Gan et al.	118.36	7	154.48 Kb	30.07 Mb	16.91	36.05	0.27	23.18	3	18.35	5	18.35	5	99.348	98.151	1.197	0.261	0.392	32968	30795	70.77	26	58.52	2146.69	1845	59.79	278.53	629	43.69 Kb	28051	3686	1114	5563	26061	12032	20298	4004	23239	7130	24215	764	2974	http://mtweb.cs.ucl.ac.uk/mus/www/19genomes/fasta/UNMASKED/hi_0.v7.fas	http://mtweb.cs.ucl.ac.uk/mus/www/19genomes/annotations/consolidated_annotation_9.4.2011/gene_models/consolidated_annotation.Hi_0.gff3.bz2
11	Kn-0	Gan et al.	117.77	7	154.48 Kb	29.97 Mb	16.82	36.06	0.2	23.05	3	18.25	5	18.25	5	99.347	98.129	1.218	0.218	0.435	32833	30669	70.41	1	59.94	2144.59	1844	59.79	278.8	631	43.85 Kb	27903	3715	1117	5542	25889	12005	20180	4005	23108	7135	24052	764	2969	http://mtweb.cs.ucl.ac.uk/mus/www/19genomes/fasta/UNMASKED/kn_0.v7.fas	http://mtweb.cs.ucl.ac.uk/mus/www/19genomes/annotations/consolidated_annotation_9.4.2011/gene_models/consolidated_annotation.Kn_0.gff3.bz2
12	Kyo	Jiao & Schneeberger	122.2	184	474	29.65 Mb	664.14 Kb	36.24	0.02	24.26	3	18.8	5	18.8	5	99.805	98.151	1.654	0.109	0.087	27569	27569	51.65	33	47.89	1873.31	1539	42.26	225.6	0	0	25358	3460	1128	4931	23609	12124	20167	4115	21545	9134	23207	761	2983	https://1001genomes.org/data/MPIPZ/MPIPZJiao2020/releases/current/strains/Kyo/Kyo.chr.all.v2.0.fasta.gz	https://1001genomes.org/data/MPIPZ/MPIPZJiao2020/releases/current/strains/Kyo/Kyo.protein-coding.genes.v2.5.2019-10-09.gff3.gz
13	Ler	Jiao & Schneeberger	120.34	105	184	30.04 Mb	1.15	36.13	0.02	23.37	3	19.1	5	19.1	5	99.631	98.238	1.393	0.174	0.196	27368	27368	51.83	33	72.46	1893.64	1557	43.07	227.43	0	0	25320	3474	1105	4965	23570	12101	20139	4116	21523	9131	23185	763	2982	https://1001genomes.org/data/MPIPZ/MPIPZJiao2020/releases/current/strains/Ler/Ler.chr.all.v2.0.fasta.gz	https://1001genomes.org/data/MPIPZ/MPIPZJiao2020/releases/current/strains/Ler/Ler.protein-coding.genes.v2.5.2019-10-09.gff3.gz
14	Mt-0	Gan et al.	117.56	7	154.48 Kb	29.93 Mb	16.79	36.06	0.17	23.07	3	18.16	5	18.16	5	99.499	98.281	1.218	0.174	0.326	32849	30681	70.31	18	58.52	2140.26	1844	59.8	279.42	631	43.76 Kb	27932	3702	1116	5547	25941	12048	20201	4003	23147	7132	24104	764	2966	http://mtweb.cs.ucl.ac.uk/mus/www/19genomes/fasta/UNMASKED/mt_0.v7.fas	http://mtweb.cs.ucl.ac.uk/mus/www/19genomes/annotations/consolidated_annotation_9.4.2011/gene_models/consolidated_annotation.Mt_0.gff3.bz2
15	No-0	Gan et al.	117.66	7	154.48 Kb	29.96 Mb	16.81	36.06	0.2	23.06	3	18.27	5	18.27	5	99.587	98.412	1.175	0.152	0.261	32817	30661	70.41	1	58.48	2145.43	1844	59.84	278.9	630	43.74 Kb	27918	3684	1114	5538	25924	11986	20240	4005	23185	7132	24136	765	2964	http://mtweb.cs.ucl.ac.uk/mus/www/19genomes/fasta/UNMASKED/no_0.v7.fas	http://mtweb.cs.ucl.ac.uk/mus/www/19genomes/annotations/consolidated_annotation_9.4.2011/gene_models/consolidated_annotation.No_0.gff3.bz2
16	Oy-0	Gan et al.	117.56	7	154.48 Kb	29.75 Mb	16.79	36.06	0.13	23.05	3	18.28	5	18.28	5	99.522	98.325	1.197	0.174	0.305	32866	30703	70.35	30	57.49	2140.66	1839	59.85	279.57	631	43.85 Kb	27959	3675	1118	5571	25953	12024	20187	4004	23173	7133	24142	766	2963	http://mtweb.cs.ucl.ac.uk/mus/www/19genomes/fasta/UNMASKED/oy_0.v7.fas	http://mtweb.cs.ucl.ac.uk/mus/www/19genomes/annotations/consolidated_annotation_9.4.2011/gene_models/consolidated_annotation.Oy_0.gff3.bz2
17	Po-0	Gan et al.	118.48	7	154.48 Kb	30.12 Mb	16.93	36.04	0.36	23.16	3	18.42	5	18.42	5	99.412	98.172	1.24	0.239	0.348	32987	30814	70.79	26	58.49	2145.98	1843	59.75	278.41	631	43.90 Kb	28040	3680	1116	5577	26064	12017	20258	4007	23233	7135	24208	764	2980	http://mtweb.cs.ucl.ac.uk/mus/www/19genomes/fasta/UNMASKED/po_0.v7.fas	http://mtweb.cs.ucl.ac.uk/mus/www/19genomes/annotations/consolidated_annotation_9.4.2011/gene_models/consolidated_annotation.Po_0.gff3.bz2
18	Rsch-0	Gan et al.	117.82	7	154.48 Kb	30.00 Mb	16.83	36.05	0.17	23.15	3	18.21	5	18.21	5	99.348	98.064	1.284	0.261	0.392	32867	30699	70.4	30	58.53	2142.09	1844	59.76	278.96	630	43.79 Kb	27938	3687	1119	5528	25961	12018	20242	4005	23132	7128	24095	764	2967	http://mtweb.cs.ucl.ac.uk/mus/www/19genomes/fasta/UNMASKED/rsch_4.v7.fas	http://mtweb.cs.ucl.ac.uk/mus/www/19genomes/annotations/consolidated_annotation_9.4.2011/gene_models/consolidated_annotation.Rsch_4.gff3.bz2
19	Sf-2	Gan et al.	117.72	7	154.48 Kb	29.92 Mb	16.82	36.06	0.22	23.06	3	18.28	5	18.28	5	99.325	98.085	1.24	0.261	0.413	32806	30640	70.28	28	55.35	2142.31	1842	59.7	278.67	630	43.76 Kb	27895	3682	1118	5490	25906	12025	20190	4004	23110	7123	24047	764	2963	http://mtweb.cs.ucl.ac.uk/mus/www/19genomes/fasta/UNMASKED/sf_2.v7.fas	http://mtweb.cs.ucl.ac.uk/mus/www/19genomes/annotations/consolidated_annotation_9.4.2011/gene_models/consolidated_annotation.Sf_2.gff3.bz2
20	Sha	Jiao & Schneeberger	120.29	94	1.02 Kb	30.24 Mb	1.28	36.12	0.02	22.73	3	18.89	5	18.89	5	99.652	97.977	1.675	0.131	0.218	27287	27287	51.7	33	57.52	1894.69	1557	42.98	226.84	0	0	25218	3468	1099	4927	23479	12089	20051	4104	21466	9097	23099	760	2957	https://1001genomes.org/data/MPIPZ/MPIPZJiao2020/releases/current/strains/Sha/Sha.chr.all.v2.0.fasta.gz	https://1001genomes.org/data/MPIPZ/MPIPZJiao2020/releases/current/strains/Sha/Sha.protein-coding.genes.v2.5.2019-10-09.gff3.gz
21	Tsu-0	Gan et al.	117.63	7	154.48 Kb	29.93 Mb	16.8	36.06	0.2	22.97	3	18.27	5	18.27	5	99.434	98.281	1.153	0.196	0.37	32832	30672	70.31	36	58.52	2141.57	1842	59.78	279.12	630	43.76 Kb	27896	3699	1116	5530	25942	12017	20202	4005	23160	7128	24112	764	2958	http://mtweb.cs.ucl.ac.uk/mus/www/19genomes/fasta/UNMASKED/tsu_0.v7.fas	http://mtweb.cs.ucl.ac.uk/mus/www/19genomes/annotations/consolidated_annotation_9.4.2011/gene_models/consolidated_annotation.Tsu_0.gff3.bz2
22	Wil-2	Gan et al.	117.5	7	154.48 Kb	29.90 Mb	16.79	36.07	0.2	23	3	18.15	5	18.15	5	99.326	98.151	1.175	0.261	0.413	32776	30619	70.2	18	59.52	2141.93	1844	59.75	278.93	627	43.59 Kb	27883	3685	1110	5552	25896	12018	20172	4011	23121	7138	24057	764	2976	http://mtweb.cs.ucl.ac.uk/mus/www/19genomes/fasta/UNMASKED/wil_2.v7.fas	http://mtweb.cs.ucl.ac.uk/mus/www/19genomes/annotations/consolidated_annotation_9.4.2011/gene_models/consolidated_annotation.Wil_2.gff3.bz2
23	Ws-0	Gan et al.	117.79	7	154.48 Kb	29.98 Mb	16.83	36.07	0.2	23.14	3	18.28	5	18.28	5	99.26	97.998	1.262	0.261	0.479	32844	30682	70.43	36	60.4	2144.46	1841	59.79	278.83	628	43.66 Kb	27897	3695	1120	5529	25920	12025	20211	4005	23123	7123	24091	764	2966	http://mtweb.cs.ucl.ac.uk/mus/www/19genomes/fasta/UNMASKED/ws_0.v7.fas	http://mtweb.cs.ucl.ac.uk/mus/www/19genomes/annotations/consolidated_annotation_9.4.2011/gene_models/consolidated_annotation.Ws_0.gff3.bz2
24	Wu-0	Gan et al.	117.75	7	154.48 Kb	29.92 Mb	16.82	36.06	0.18	23.04	3	18.31	5	18.31	5	99.456	98.325	1.131	0.196	0.348	32879	30717	70.4	18	57.46	2141.04	1842	59.78	279.23	630	43.83 Kb	27948	3726	1122	5549	25967	12043	20226	3999	23159	7124	24112	763	2976	http://mtweb.cs.ucl.ac.uk/mus/www/19genomes/fasta/UNMASKED/wu_0.v7.fas	http://mtweb.cs.ucl.ac.uk/mus/www/19genomes/annotations/consolidated_annotation_9.4.2011/gene_models/consolidated_annotation.Wu_0.gff3.bz2
25	Zu-0	Gan et al.	117.75	7	154.48 Kb	29.99 Mb	16.82	36.06	0.2	23.13	3	18.31	5	18.31	5	99.391	98.216	1.175	0.239	0.37	32883	30717	70.35	26	46.72	2139.29	1841	59.74	279.27	630	43.80 Kb	27906	3695	1124	5502	25914	12030	20174	4011	23132	7134	24068	765	2972	http://mtweb.cs.ucl.ac.uk/mus/www/19genomes/fasta/UNMASKED/zu_0.v7.fas	http://mtweb.cs.ucl.ac.uk/mus/www/19genomes/annotations/consolidated_annotation_9.4.2011/gene_models/consolidated_annotation.Zu_0.gff3.bz2
Excluded genome from pangenome
-	Ler-0	Gan et al.	117.71	7	154.48 Kb	29.99 Mb	16.82	36.06	0.19	23.08	3	18.23	5	18.23	5	-	-	-	-	-	32852	30083	70.53	33	58.52	2147.04	1847	59.92	279.1	631	43.79 Kb	-	-	-	-	-	-	-	-	-	-	-	-	-	http://mtweb.cs.ucl.ac.uk/mus/www/19genomes/fasta/UNMASKED/ler_0.v7.fas	http://mtweb.cs.ucl.ac.uk/mus/www/19genomes/annotations/consolidated_annotation_9.4.2011/gene_models/consolidated_annotation.Ler_0.Col_0.gff3.bz2

## Sheet: S. cerevisiae
Table 3. Genome and annotation statistics of S. cerevisiae genomes
Number in pangenome	Strain name	Assembly identifier	Genome size (MB)	Sequences	Shortest sequence	Longest sequence	Average sequence length	GC content (%)	Percentage of genome unknown	N50	L50	N90	L90	N95	L95	BUSCO single copy (%)	BUSCO duplicated (%)	BUSCO fragmented (%)	BUSCO missing (%)	Gene count	Total gene length (Mb)	Shortest gene	Longest gene	Average gene length	Median gene length	Genome covered by genes (%)	Gene density per Mb	tRNA count	Total tRNA length	rRNA count	Total rRNA length	Genes with any functional annotation	Secreted protein candidates	Receptor protein candidates	Transmembrane protein candidates	Genes with COG function	Distinct GO terms	Genes with GO	Distinct PFAM domains	Genes with PFAM	Distinct InterPro domains	Genes with InterPro	Distinct TIGRFAMS	Genes with TIGRFAMS	Genome download location	Annotation download location
1	S288c	GCA_000146045.2	12.07	16	230.22 Kb	1,53 Mb	754.46 Kb	38.3	0	924.43 Kb	6	439.89 Kb	13	316.62 Kb	14	97.426	2.199	0.094	0.281	6418	8.97	51	14.73 Kb	1397.99	1131	74.33	531.67	275	21.94 Kb	12	11.43 Kb	5789	323	147	1228	5556	10275	5510	3238	4946	6859	5237	535	751	https://ftp.ncbi.nlm.nih.gov/genomes/all/GCA/000/146/045/GCA_000146045.2_R64/GCA_000146045.2_R64_genomic.fna.gz	https://ftp.ncbi.nlm.nih.gov/genomes/all/GCA/000/146/045/GCA_000146045.2_R64/GCA_000146045.2_R64_genomic.gff.gz
2	YJM789	GCA_000181435.1	11.99	258	76	1,48 Mb	46.48 Kb	38.31	0.01	429.71 Kb	9	189.69 Kb	23	49.36 Kb	30	96.958	2.106	0.562	0.374	5903	8.61	51	14.73 Kb	1458.56	1206	71.8	492.29	0	0	0	0	5738	316	147	1198	5549	10266	5512	3229	4900	6848	5198	536	743	https://ftp.ncbi.nlm.nih.gov/genomes/all/GCA/000/181/435/GCA_000181435.1_ASM18143v1/GCA_000181435.1_ASM18143v1_genomic.fna.gz	https://ftp.ncbi.nlm.nih.gov/genomes/all/GCA/000/181/435/GCA_000181435.1_ASM18143v1/GCA_000181435.1_ASM18143v1_genomic.gff.gz
3	RM11-1a	GCA_000149365.1	11.74	17	197.70 Kb	1,48 Mb	690.41 Kb	38.29	0.53	795.02 Kb	6	469.59 Kb	13	307.63 Kb	15	93.215	1.778	0.468	4.539	5960	8.4	51	14.74 Kb	1408.66	1164	71.53	507.8	271	21.53 Kb	0	0	5228	285	131	1059	5088	10058	5050	3104	4518	6591	4791	514	686	https://ftp.ncbi.nlm.nih.gov/genomes/all/GCA/000/149/365/GCA_000149365.1_ASM14936v1/GCA_000149365.1_ASM14936v1_genomic.fna.gz	https://ftp.ncbi.nlm.nih.gov/genomes/all/GCA/000/149/365/GCA_000149365.1_ASM14936v1/GCA_000149365.1_ASM14936v1_genomic.gff.gz
4	SK1	GCA_002057885.1	12.15	17	84.64 Kb	1,49 Mb	714.58 Kb	38.2	0.14	923.54 Kb	6	449.61 Kb	13	299.32 Kb	15	-	-	-	-	-	-	-	-	-	-	-	-	-	-	-	-	-	-	-	-	-	-	-	-	-	-	-	-	-	https://ftp.ncbi.nlm.nih.gov/genomes/all/GCA/002/057/885/GCA_002057885.1_ASM205788v1/GCA_002057885.1_ASM205788v1_genomic.fna.gz	-
5	Σ1278b	GCA_000151485.1	11.95	16	206.08 Kb	1,49 Mb	746.62 Kb	38.29	0.33	905.12 Kb	6	421.85 Kb	13	319.57 Kb	14	-	-	-	-	-	-	-	-	-	-	-	-	-	-	-	-	-	-	-	-	-	-	-	-	-	-	-	-	-	https://ftp.ncbi.nlm.nih.gov/genomes/all/GCA/000/151/485/GCA_000151485.1_ASM15148v1/GCA_000151485.1_ASM15148v1_genomic.fna.gz	-
6	YPS163	GCA_000182095.2	12.04	245	502	696.69 Kb	49.13 Kb	38.12	2.38	420.56 Kb	11	141.35 Kb	30	72.10 Kb	36	-	-	-	-	-	-	-	-	-	-	-	-	-	-	-	-	-	-	-	-	-	-	-	-	-	-	-	-	-	https://ftp.ncbi.nlm.nih.gov/genomes/all/GCA/000/182/095/GCA_000182095.2_ASM18209v2/GCA_000182095.2_ASM18209v2_genomic.fna.gz	-
7	M22	GCA_000182075.2	11.9	170	500	929.65 Kb	69.99 Kb	38.17	3.61	347.56 Kb	12	130.92 Kb	33	84.68 Kb	38	-	-	-	-	-	-	-	-	-	-	-	-	-	-	-	-	-	-	-	-	-	-	-	-	-	-	-	-	-	https://ftp.ncbi.nlm.nih.gov/genomes/all/GCA/000/182/075/GCA_000182075.2_ASM18207v2/GCA_000182075.2_ASM18207v2_genomic.fna.gz	-
8	YJM993	GCA_000662435.2	12.5	18	6.30 Kb	1,89 Mb	694.38 Kb	38.53	0.03	913.51 Kb	5	519.39 Kb	12	311.54 Kb	14	96.678	2.153	0.094	1.076	6961	9.79	1	14.73 Kb	1406.3	1098	78.32	556.93	293	23.31 Kb	1091	1.58 Mb	5336	272	137	1088	5206	10222	5167	3194	4633	6785	4909	535	720	https://ftp.ncbi.nlm.nih.gov/genomes/all/GCA/000/662/435/GCA_000662435.2_Sc_YJM993_v1/GCA_000662435.2_Sc_YJM993_v1_genomic.fna.gz	https://ftp.ncbi.nlm.nih.gov/genomes/all/GCA/000/662/435/GCA_000662435.2_Sc_YJM993_v1/GCA_000662435.2_Sc_YJM993_v1_genomic.gff.gz
9	YJM195	GCA_000975585.1	12.75	17	78.96 Kb	2,07 Mb	750.14 Kb	38.58	0.08	916.10 Kb	5	443.35 Kb	13	304.75 Kb	14	96.21	2.059	0.187	1.544	7078	10.01	1	14.73 Kb	1414.07	1098	78.48	555.03	294	23.40 Kb	1311	1.9 Mb	5253	256	140	1057	5148	10197	5103	3188	4580	6764	4851	523	706	https://ftp.ncbi.nlm.nih.gov/genomes/all/GCA/000/975/585/GCA_000975585.2_Sc_YJM195_v1/GCA_000975585.2_Sc_YJM195_v1_genomic.fna.gz	https://ftp.ncbi.nlm.nih.gov/genomes/all/GCA/000/975/585/GCA_000975585.2_Sc_YJM195_v1/GCA_000975585.2_Sc_YJM195_v1_genomic.gff.gz
10	YJM244	GCA_000975615.1	12.86	18	6.30 Kb	2,21 Mb	714.31 Kb	38.73	0.03	906.54 Kb	5	514.20 Kb	12	309.66 Kb	14	94.946	1.965	0.094	2.995	7376	10.4	8	14.73 Kb	1409.38	1069	80.85	573.67	286	22.72 Kb	1652	2.39 Mb	5204	266	129	1061	5077	10198	5036	3154	4513	6712	4782	526	698	https://ftp.ncbi.nlm.nih.gov/genomes/all/GCA/000/975/615/GCA_000975615.2_Sc_YJM244_v1/GCA_000975615.2_Sc_YJM244_v1_genomic.fna.gz	https://ftp.ncbi.nlm.nih.gov/genomes/all/GCA/000/975/615/GCA_000975615.2_Sc_YJM244_v1/GCA_000975615.2_Sc_YJM244_v1_genomic.gff.gz
11	YJM1078	GCA_000975645.3	11.86	18	6.30 Kb	1,47 Mb	658.76 Kb	38.25	0.07	907.41 Kb	6	412.21 Kb	13	310.21 Kb	14	96.631	2.059	0.094	1.217	6152	8.61	8	14.73 Kb	1400	1131	72.64	518.82	294	23.35 Kb	321	467.51 Kb	5303	258	138	1084	5173	10209	5132	3196	4599	6783	4875	530	709	https://ftp.ncbi.nlm.nih.gov/genomes/all/GCA/000/975/645/GCA_000975645.3_Sc_YJM1078_v1/GCA_000975645.3_Sc_YJM1078_v1_genomic.fna.gz	https://ftp.ncbi.nlm.nih.gov/genomes/all/GCA/000/975/645/GCA_000975645.3_Sc_YJM1078_v1/GCA_000975645.3_Sc_YJM1078_v1_genomic.gff.gz
12	YJM1083	GCA_000975675.2	12.47	18	6.12 Kb	1,78 Mb	692.69 Kb	38.46	0.06	923.84 Kb	5	412.13 Kb	13	311.55 Kb	14	96.303	2.106	0.094	1.497	6754	9.54	64	14.73 Kb	1411.99	1107	76.49	541.69	296	23.55 Kb	948	1.38 Mb	5284	266	136	1078	5166	10208	5127	3200	4588	6789	4868	531	716	https://ftp.ncbi.nlm.nih.gov/genomes/all/GCA/000/975/675/GCA_000975675.2_Sc_YJM1083_v1/GCA_000975675.2_Sc_YJM1083_v1_genomic.fna.gz	https://ftp.ncbi.nlm.nih.gov/genomes/all/GCA/000/975/675/GCA_000975675.2_Sc_YJM1083_v1/GCA_000975675.2_Sc_YJM1083_v1_genomic.gff.gz
13	YJM1129	GCA_000975705.2	13.08	18	6.18 Kb	2,44 Mb	726.85 Kb	38.74	0.04	903.33 Kb	5	558.16 Kb	12	309.87 Kb	14	96.771	2.106	0.094	1.029	7642	10.77	5	14.73 Kb	1409.13	1062	82.31	584.1	294	23.40 Kb	1762	2.55 Mb	5341	270	139	1096	5212	10224	5174	3197	4644	6798	4915	533	717	https://ftp.ncbi.nlm.nih.gov/genomes/all/GCA/000/975/705/GCA_000975705.2_Sc_YJM1129_v1/GCA_000975705.2_Sc_YJM1129_v1_genomic.fna.gz	https://ftp.ncbi.nlm.nih.gov/genomes/all/GCA/000/975/705/GCA_000975705.2_Sc_YJM1129_v1/GCA_000975705.2_Sc_YJM1129_v1_genomic.gff.gz
14	YJM189	GCA_000975735.5	12.26	18	6.18 Kb	1,62 Mb	681.19 Kb	38.4	0.03	892.68 Kb	6	558.45 Kb	12	302.91 Kb	14	96.584	2.059	0.094	1.263	6564	9.21	5	14.73 Kb	1403.6	1113	75.14	535.34	291	23.16 Kb	728	1.06 Mb	5309	265	138	1085	5178	10221	5141	3192	4610	6787	4884	532	718	https://ftp.ncbi.nlm.nih.gov/genomes/all/GCA/000/975/735/GCA_000975735.4_Sc_YJM189_v1/GCA_000975735.4_Sc_YJM189_v1_genomic.fna.gz	https://ftp.ncbi.nlm.nih.gov/genomes/all/GCA/000/975/735/GCA_000975735.4_Sc_YJM189_v1/GCA_000975735.4_Sc_YJM189_v1_genomic.gff.gz
15	YJM193	GCA_000975765.2	13.01	18	6.30 Kb	2,38 Mb	722.66 Kb	38.71	0.06	934.90 Kb	5	542.78 Kb	12	308.37 Kb	14	96.397	2.059	0.094	1.451	7496	10.56	64	14.71 Kb	1409.01	1066	81.2	576.27	293	23.32 Kb	1685	2.45 Mb	5277	259	134	1073	5153	10203	5113	3183	4578	6772	4854	530	711	https://ftp.ncbi.nlm.nih.gov/genomes/all/GCA/000/975/765/GCA_000975765.2_Sc_YJM193_v1/GCA_000975765.2_Sc_YJM193_v1_genomic.fna.gz	https://ftp.ncbi.nlm.nih.gov/genomes/all/GCA/000/975/765/GCA_000975765.2_Sc_YJM193_v1/GCA_000975765.2_Sc_YJM193_v1_genomic.gff.gz
16	YJM248	GCA_000975795.2	12.11	18	6.18 Kb	1,49 Mb	672.92 Kb	38.32	0.03	907.63 Kb	6	412.37 Kb	13	308.36 Kb	14	96.35	1.919	0.094	1.638	6357	8.91	8	14.73 Kb	1401.54	1122	73.56	524.83	294	23.39 Kb	563	818.00 Kb	5261	256	136	1069	5133	10180	5093	3186	4567	6765	4838	526	707	https://ftp.ncbi.nlm.nih.gov/genomes/all/GCA/000/975/795/GCA_000975795.2_Sc_YJM248_v1/GCA_000975795.2_Sc_YJM248_v1_genomic.fna.gz	https://ftp.ncbi.nlm.nih.gov/genomes/all/GCA/000/975/795/GCA_000975795.2_Sc_YJM248_v1/GCA_000975795.2_Sc_YJM248_v1_genomic.gff.gz
17	YJM270	GCA_000975825.2	12.37	17	82.33 Kb	1,82 Mb	727.37 Kb	38.49	0.04	913.03 Kb	5	521.38 Kb	12	312.02 Kb	14	97.146	2.012	0.094	0.749	6843	9.63	61	14.73 Kb	1406.93	1101	77.86	553.4	295	23.43 Kb	1014	1.47 Mb	5299	262	135	1079	5177	10227	5135	3206	4604	6808	4878	532	715	https://ftp.ncbi.nlm.nih.gov/genomes/all/GCA/000/975/825/GCA_000975825.2_Sc_YJM270_v1/GCA_000975825.2_Sc_YJM270_v1_genomic.fna.gz	https://ftp.ncbi.nlm.nih.gov/genomes/all/GCA/000/975/825/GCA_000975825.2_Sc_YJM270_v1/GCA_000975825.2_Sc_YJM270_v1_genomic.gff.gz
18	YJM271	GCA_000975855.3	13.42	18	6.18 Kb	2,75 Mb	745.61 Kb	38.9	0.05	928.26 Kb	5	549.26 Kb	12	305.65 Kb	14	95.601	2.012	0.094	2.293	8053	11.37	3	14.71 Kb	1411.31	1038	84.68	600.03	290	23.01 Kb	2290	3.33 Mb	5237	263	135	1057	5119	10200	5077	3172	4546	6752	4817	529	706	https://ftp.ncbi.nlm.nih.gov/genomes/all/GCA/000/975/855/GCA_000975855.3_Sc_YJM271_v1/GCA_000975855.3_Sc_YJM271_v1_genomic.fna.gz	https://ftp.ncbi.nlm.nih.gov/genomes/all/GCA/000/975/855/GCA_000975855.3_Sc_YJM271_v1/GCA_000975855.3_Sc_YJM271_v1_genomic.gff.gz
19	YJM320	GCA_000975885.2	13.48	18	6.12 Kb	2,83 Mb	748.67 Kb	38.87	0.06	905.34 Kb	5	523.01 Kb	12	314.04 Kb	14	95.929	1.965	0.094	2.012	8021	11.35	32	15.83 Kb	1415.39	1044	84.24	595.2	289	22.97 Kb	2235	3.24 Mb	5262	267	135	1073	5139	10160	5100	3176	4576	6752	4847	523	711	https://ftp.ncbi.nlm.nih.gov/genomes/all/GCA/000/975/885/GCA_000975885.2_Sc_YJM320_v1/GCA_000975885.2_Sc_YJM320_v1_genomic.fna.gz	https://ftp.ncbi.nlm.nih.gov/genomes/all/GCA/000/975/885/GCA_000975885.2_Sc_YJM320_v1/GCA_000975885.2_Sc_YJM320_v1_genomic.gff.gz
20	YJM326	GCA_000975915.2	12.35	18	6.12 Kb	1,68 Mb	686.16 Kb	38.41	0.06	896.01 Kb	6	415.50 Kb	13	313.75 Kb	14	95.929	2.012	0.14	1.919	6656	9.37	64	14.73 Kb	1407.75	1110	75.87	538.91	289	23.39 Kb	849	1.23 Mb	5283	261	137	1068	5159	10196	5119	3197	4589	6781	4865	531	714	https://ftp.ncbi.nlm.nih.gov/genomes/all/GCA/000/975/915/GCA_000975915.2_Sc_YJM326_v1/GCA_000975915.2_Sc_YJM326_v1_genomic.fna.gz	https://ftp.ncbi.nlm.nih.gov/genomes/all/GCA/000/975/915/GCA_000975915.2_Sc_YJM326_v1/GCA_000975915.2_Sc_YJM326_v1_genomic.gff.gz
21	YJM428	GCA_000975945.2	12.27	18	6.12 Kb	1,63 Mb	681.81 Kb	38.37	0.07	903.12 Kb	6	413.85 Kb	13	316.12 Kb	14	95.742	1.872	0.094	2.293	6532	9.18	1	14.73 Kb	1405.6	1098	74.81	532.24	291	23.10 Kb	728	1.04 Mb	5279	261	135	1076	5160	10229	5119	3193	4589	6773	4865	530	711	https://ftp.ncbi.nlm.nih.gov/genomes/all/GCA/000/975/945/GCA_000975945.2_Sc_YJM428_v1/GCA_000975945.2_Sc_YJM428_v1_genomic.fna.gz	https://ftp.ncbi.nlm.nih.gov/genomes/all/GCA/000/975/945/GCA_000975945.2_Sc_YJM428_v1/GCA_000975945.2_Sc_YJM428_v1_genomic.gff.gz
22	YJM450	GCA_000975975.3	12.39	18	6.18 Kb	1,72 Mb	688.27 Kb	38.43	0.05	914.01 Kb	5	407.14 Kb	13	300.11 Kb	14	96.49	1.872	0.094	1.544	6712	9.43	8	14.73 Kb	1405.35	1107	76.14	541.78	291	23.16 Kb	882	1.28 Mb	5307	267	136	1082	5188	10203	5149	3193	4620	6776	4891	528	712	https://ftp.ncbi.nlm.nih.gov/genomes/all/GCA/000/975/975/GCA_000975975.3_Sc_YJM450_v1/GCA_000975975.3_Sc_YJM450_v1_genomic.fna.gz	https://ftp.ncbi.nlm.nih.gov/genomes/all/GCA/000/975/975/GCA_000975975.3_Sc_YJM450_v1/GCA_000975975.3_Sc_YJM450_v1_genomic.gff.gz
23	YJM451	GCA_000976005.2	12.15	18	6.11 Kb	1,67 Mb	675.14 Kb	38.42	0.06	895.93 Kb	5	422.15 Kb	13	303.59 Kb	14	95.788	1.965	0.14	2.106	6632	9.3	8	14.73 Kb	1402.77	1107	76.55	545.73	290	23.06 Kb	827	1.2 Mb	5270	267	135	1066	5150	10165	5109	3167	4581	6723	4854	524	707	https://ftp.ncbi.nlm.nih.gov/genomes/all/GCA/000/976/005/GCA_000976005.2_Sc_YJM451_v1/GCA_000976005.2_Sc_YJM451_v1_genomic.fna.gz	https://ftp.ncbi.nlm.nih.gov/genomes/all/GCA/000/976/005/GCA_000976005.2_Sc_YJM451_v1/GCA_000976005.2_Sc_YJM451_v1_genomic.gff.gz
24	YJM453	GCA_000976035.2	12.71	18	6.18 Kb	2,15 Mb	706.14 Kb	38.59	0.04	911.88 Kb	5	541.16 Kb	12	301.43 Kb	14	95.835	1.965	0.094	2.106	7121	10	8	14.73 Kb	1404.28	1086	78.67	560.24	292	23.24 Kb	1333	1.93 Mb	5257	266	134	1073	5126	10198	5089	3168	4559	6735	4831	526	711	https://ftp.ncbi.nlm.nih.gov/genomes/all/GCA/000/976/035/GCA_000976035.2_Sc_YJM453_v1/GCA_000976035.2_Sc_YJM453_v1_genomic.fna.gz	https://ftp.ncbi.nlm.nih.gov/genomes/all/GCA/000/976/035/GCA_000976035.2_Sc_YJM453_v1/GCA_000976035.2_Sc_YJM453_v1_genomic.gff.gz
25	YJM456	GCA_000976065.2	12.27	18	6.35 Kb	1,61 Mb	681.92 Kb	38.37	0.06	897.43 Kb	6	418.41 Kb	13	310.20 Kb	14	97.052	1.965	0.094	0.889	6573	9.24	7	14.73 Kb	1406.31	1122	75.31	535.5	296	23.53 Kb	695	1.01 Mb	5349	270	139	1083	5226	10216	5185	3213	4655	6817	4927	532	718	https://ftp.ncbi.nlm.nih.gov/genomes/all/GCA/000/976/065/GCA_000976065.2_Sc_YJM456_v1/GCA_000976065.2_Sc_YJM456_v1_genomic.fna.gz	https://ftp.ncbi.nlm.nih.gov/genomes/all/GCA/000/976/065/GCA_000976065.2_Sc_YJM456_v1/GCA_000976065.2_Sc_YJM456_v1_genomic.gff.gz
26	YJM470	GCA_000976095.2	12.56	17	83.57 Kb	1,93 Mb	738.74 Kb	38.52	0.06	902.23 Kb	5	417.16 Kb	13	315.85 Kb	14	96.21	2.012	0.094	1.685	6925	9.78	3	14.73 Kb	1411.69	1101	77.84	551.42	291	23.19 Kb	1135	1.65 Mb	5273	261	139	1064	5159	10199	5120	3196	4596	6782	4869	526	708	https://ftp.ncbi.nlm.nih.gov/genomes/all/GCA/000/976/095/GCA_000976095.2_Sc_YJM470_v1/GCA_000976095.2_Sc_YJM470_v1_genomic.fna.gz	https://ftp.ncbi.nlm.nih.gov/genomes/all/GCA/000/976/095/GCA_000976095.2_Sc_YJM470_v1/GCA_000976095.2_Sc_YJM470_v1_genomic.gff.gz
27	YJM541	GCA_000976125.2	12.97	18	6.12 Kb	2,37 Mb	720.37 Kb	38.67	0.09	909.35 Kb	5	528.43 Kb	12	313.33 Kb	14	95.742	2.106	0.094	2.059	7389	10.43	64	14.73 Kb	1411.74	1077	80.45	569.85	285	22.69 Kb	1597	2.32 Mb	5273	264	136	1079	5152	10190	5112	3191	4586	6767	4855	531	713	https://ftp.ncbi.nlm.nih.gov/genomes/all/GCA/000/976/125/GCA_000976125.2_Sc_YJM541_v1/GCA_000976125.2_Sc_YJM541_v1_genomic.fna.gz	https://ftp.ncbi.nlm.nih.gov/genomes/all/GCA/000/976/125/GCA_000976125.2_Sc_YJM541_v1/GCA_000976125.2_Sc_YJM541_v1_genomic.gff.gz
28	YJM554	GCA_000976155.4	13.02	18	6.12 Kb	2,35 Mb	723.32 Kb	38.69	0.06	918.80 Kb	5	525.32 Kb	12	323.67 Kb	14	95.321	2.059	0.094	2.527	7409	10.44	64	14.73 Kb	1409.77	1071	80.22	569.06	290	23.12 Kb	1652	2.4 Mb	5234	261	132	1070	5112	10165	5071	3166	4546	6733	4812	525	707	https://ftp.ncbi.nlm.nih.gov/genomes/all/GCA/000/976/155/GCA_000976155.4_Sc_YJM554_v1/GCA_000976155.4_Sc_YJM554_v1_genomic.fna.gz	https://ftp.ncbi.nlm.nih.gov/genomes/all/GCA/000/976/155/GCA_000976155.4_Sc_YJM554_v1/GCA_000976155.4_Sc_YJM554_v1_genomic.gff.gz
29	YJM555	GCA_000976185.2	13.3	18	6.12 Kb	2,59 Mb	738.64 Kb	38.78	0.04	909.66 Kb	5	531.76 Kb	12	316.15 Kb	14	96.865	2.106	0.094	0.936	7800	11	8	14.73 Kb	1410.85	1059	82.77	586.66	296	23.55 Kb	1938	2.81 Mb	5333	265	139	1082	5208	10209	5169	3212	4637	6821	4911	532	721	https://ftp.ncbi.nlm.nih.gov/genomes/all/GCA/000/976/185/GCA_000976185.2_Sc_YJM555_v1/GCA_000976185.2_Sc_YJM555_v1_genomic.fna.gz	https://ftp.ncbi.nlm.nih.gov/genomes/all/GCA/000/976/185/GCA_000976185.2_Sc_YJM555_v1/GCA_000976185.2_Sc_YJM555_v1_genomic.gff.gz
30	YJM627	GCA_000976215.2	12.58	18	6.30 Kb	1,91 Mb	698.95 Kb	38.51	0.05	905.90 Kb	5	408.91 Kb	13	304.69 Kb	14	96.163	2.106	0.094	1.638	6934	9.76	7	14.73 Kb	1408.22	1099	77.61	551.15	293	23.31 Kb	1135	1.65 Mb	5277	265	137	1062	5156	10206	5118	3192	4586	6760	4858	525	704	https://ftp.ncbi.nlm.nih.gov/genomes/all/GCA/000/976/215/GCA_000976215.2_Sc_YJM627_v1/GCA_000976215.2_Sc_YJM627_v1_genomic.fna.gz	https://ftp.ncbi.nlm.nih.gov/genomes/all/GCA/000/976/215/GCA_000976215.2_Sc_YJM627_v1/GCA_000976215.2_Sc_YJM627_v1_genomic.gff.gz
31	YJM681	GCA_000976245.2	12.34	18	6.12 Kb	1,69 Mb	685.73 Kb	38.4	0.07	898.52 Kb	6	418.75 Kb	13	309.16 Kb	14	95.788	2.059	0.094	2.059	6584	9.26	3	14.73 Kb	1406.77	1113	75.04	533.42	288	22.89 Kb	794	1.15 Mb	5272	261	138	1072	5148	10190	5110	3175	4585	6737	4854	528	708	https://ftp.ncbi.nlm.nih.gov/genomes/all/GCA/000/976/245/GCA_000976245.2_Sc_YJM681_v1/GCA_000976245.2_Sc_YJM681_v1_genomic.fna.gz	https://ftp.ncbi.nlm.nih.gov/genomes/all/GCA/000/976/245/GCA_000976245.2_Sc_YJM681_v1/GCA_000976245.2_Sc_YJM681_v1_genomic.gff.gz
32	YJM682	GCA_000976275.4	12.27	18	6.12 Kb	1,63 Mb	681.92 Kb	38.38	0.03	896.70 Kb	6	420.74 Kb	13	312.87 Kb	14	96.537	2.106	0.094	1.263	6623	9.34	10	14.73 Kb	1409.64	1119	76.06	539.57	292	23.21 Kb	783	1.14 Mb	5315	266	135	1079	5194	10221	5154	3203	4625	6795	4897	530	714	https://ftp.ncbi.nlm.nih.gov/genomes/all/GCA/000/976/275/GCA_000976275.4_Sc_YJM682_v1/GCA_000976275.4_Sc_YJM682_v1_genomic.fna.gz	https://ftp.ncbi.nlm.nih.gov/genomes/all/GCA/000/976/275/GCA_000976275.4_Sc_YJM682_v1/GCA_000976275.4_Sc_YJM682_v1_genomic.gff.gz
33	YJM683	GCA_000976305.2	12.43	17	88.95 Kb	1,77 Mb	731.05 Kb	38.44	0.06	897.12 Kb	6	414.41 Kb	13	309.67 Kb	14	97.052	2.012	0.14	0.796	6812	9.59	1	14.73 Kb	1408.01	1107	77.18	548.13	296	23.48 Kb	948	1.38 Mb	5332	265	138	1076	5213	10233	5168	3212	4639	6826	4917	533	721	https://ftp.ncbi.nlm.nih.gov/genomes/all/GCA/000/976/305/GCA_000976305.2_Sc_YJM683_v1/GCA_000976305.2_Sc_YJM683_v1_genomic.fna.gz	https://ftp.ncbi.nlm.nih.gov/genomes/all/GCA/000/976/305/GCA_000976305.2_Sc_YJM683_v1/GCA_000976305.2_Sc_YJM683_v1_genomic.gff.gz
34	YJM689	GCA_000976335.2	12.19	17	84.10 Kb	1,63 Mb	717.06 Kb	38.4	0.08	847.58 Kb	6	416.78 Kb	13	318.45 Kb	14	96.022	1.872	0.094	2.012	6573	9.23	36	14.73 Kb	1404.28	1110	75.72	539.21	292	23.19 Kb	783	1.14 Mb	5259	264	137	1069	5131	10162	5090	3180	4564	6759	4838	529	704	https://ftp.ncbi.nlm.nih.gov/genomes/all/GCA/000/976/335/GCA_000976335.2_Sc_YJM689_v1/GCA_000976335.2_Sc_YJM689_v1_genomic.fna.gz	https://ftp.ncbi.nlm.nih.gov/genomes/all/GCA/000/976/335/GCA_000976335.2_Sc_YJM689_v1/GCA_000976335.2_Sc_YJM689_v1_genomic.gff.gz
35	YJM693	GCA_000976365.2	13.12	17	89.16 Kb	2,46 Mb	771.77 Kb	38.74	0.05	907.43 Kb	5	548.30 Kb	12	300.77 Kb	14	94.712	2.012	0.14	3.135	7538	10.63	1	14.83 Kb	1410.79	1065	81.06	574.54	279	21.90 Kb	1773	2.56 Mb	5248	261	135	1066	5124	10213	5081	3170	4555	6738	4828	529	707	https://ftp.ncbi.nlm.nih.gov/genomes/all/GCA/000/976/365/GCA_000976365.2_Sc_YJM693_v1/GCA_000976365.2_Sc_YJM693_v1_genomic.fna.gz	https://ftp.ncbi.nlm.nih.gov/genomes/all/GCA/000/976/365/GCA_000976365.2_Sc_YJM693_v1/GCA_000976365.2_Sc_YJM693_v1_genomic.gff.gz
36	YJM969	GCA_000976395.2	12.36	18	6.18 Kb	1,75 Mb	686.61 Kb	38.45	0.04	924.43 Kb	5	552.00 Kb	12	308.21 Kb	14	96.678	1.919	0.14	1.263	6766	9.51	5	14.73 Kb	1406.12	1104	76.98	547.46	291	22.89 Kb	926	1.34 Mb	5311	266	134	1093	5180	10212	5141	3192	4606	6784	4881	529	709	https://ftp.ncbi.nlm.nih.gov/genomes/all/GCA/000/976/395/GCA_000976395.2_Sc_YJM969_v1/GCA_000976395.2_Sc_YJM969_v1_genomic.fna.gz	https://ftp.ncbi.nlm.nih.gov/genomes/all/GCA/000/976/395/GCA_000976395.2_Sc_YJM969_v1/GCA_000976395.2_Sc_YJM969_v1_genomic.gff.gz
37	YJM972	GCA_000976425.2	12.96	18	6.30 Kb	2,35 Mb	720.09 Kb	38.7	0.03	902.78 Kb	5	550.12 Kb	12	309.60 Kb	14	96.35	2.012	0.094	1.544	7489	10.56	5	14.73 Kb	1409.93	1074	81.46	577.78	293	23.33 Kb	1652	2.39 Mb	5305	268	131	1085	5178	10228	5141	3193	4608	6790	4883	535	719	https://ftp.ncbi.nlm.nih.gov/genomes/all/GCA/000/976/425/GCA_000976425.2_Sc_YJM972_v1/GCA_000976425.2_Sc_YJM972_v1_genomic.fna.gz	https://ftp.ncbi.nlm.nih.gov/genomes/all/GCA/000/976/425/GCA_000976425.2_Sc_YJM972_v1/GCA_000976425.2_Sc_YJM972_v1_genomic.gff.gz
38	YJM975	GCA_000976455.3	12.22	18	6.30 Kb	1,62 Mb	678.99 Kb	38.39	0.03	902.58 Kb	6	405.13 Kb	13	309.62 Kb	14	95.976	2.153	0.094	1.778	6603	9.27	1	14.73 Kb	1403.19	1113	75.81	540.26	295	23.45 Kb	772	1.12 Mb	5298	266	133	1086	5171	10205	5130	3175	4600	6745	4870	531	711	https://ftp.ncbi.nlm.nih.gov/genomes/all/GCA/000/976/455/GCA_000976455.3_Sc_YJM975_v1/GCA_000976455.3_Sc_YJM975_v1_genomic.fna.gz	https://ftp.ncbi.nlm.nih.gov/genomes/all/GCA/000/976/455/GCA_000976455.3_Sc_YJM975_v1/GCA_000976455.3_Sc_YJM975_v1_genomic.gff.gz
39	YJM978	GCA_000976485.2	12.49	18	6.30 Kb	1,91 Mb	693.85 Kb	38.53	0.02	902.13 Kb	5	554.48 Kb	12	310.85 Kb	14	96.397	2.059	0.094	1.451	6963	9.8	64	14.73 Kb	1408.03	1098	78.5	557.52	292	23.26 Kb	1124	1.63 Mb	5313	270	137	1086	5185	10228	5146	3189	4611	6778	4885	529	714	https://ftp.ncbi.nlm.nih.gov/genomes/all/GCA/000/976/485/GCA_000976485.2_Sc_YJM978_v1/GCA_000976485.2_Sc_YJM978_v1_genomic.fna.gz	https://ftp.ncbi.nlm.nih.gov/genomes/all/GCA/000/976/485/GCA_000976485.2_Sc_YJM978_v1/GCA_000976485.2_Sc_YJM978_v1_genomic.gff.gz
40	YJM981	GCA_000976515.2	12.9	18	6.30 Kb	2,29 Mb	716.51 Kb	38.68	0.02	916.20 Kb	5	550.13 Kb	12	309.38 Kb	14	96.678	2.059	0.094	1.17	7457	10.51	5	14.73 Kb	1408.87	1074	81.46	578.19	291	23.14 Kb	1586	2.3 Mb	5343	268	136	1098	5212	10220	5174	3196	4638	6781	4914	534	721	https://ftp.ncbi.nlm.nih.gov/genomes/all/GCA/000/976/515/GCA_000976515.2_Sc_YJM981_v1/GCA_000976515.2_Sc_YJM981_v1_genomic.fna.gz	https://ftp.ncbi.nlm.nih.gov/genomes/all/GCA/000/976/515/GCA_000976515.2_Sc_YJM981_v1/GCA_000976515.2_Sc_YJM981_v1_genomic.gff.gz
41	YJM984	GCA_000976545.2	13.06	18	6.30 Kb	2,46 Mb	725.70 Kb	38.75	0.04	910.82 Kb	5	532.95 Kb	12	309.34 Kb	14	96.397	2.012	0.094	1.497	7602	10.72	3	14.73 Kb	1410.4	1062	82.08	581.97	292	23.10 Kb	1784	2.59 Mb	5293	267	136	1085	5167	10218	5127	3186	4600	6766	4870	534	718	https://ftp.ncbi.nlm.nih.gov/genomes/all/GCA/000/976/545/GCA_000976545.2_Sc_YJM984_v1/GCA_000976545.2_Sc_YJM984_v1_genomic.fna.gz	https://ftp.ncbi.nlm.nih.gov/genomes/all/GCA/000/976/545/GCA_000976545.2_Sc_YJM984_v1/GCA_000976545.2_Sc_YJM984_v1_genomic.gff.gz
42	YJM987	GCA_000976575.4	12.97	18	6.30 Kb	2,34 Mb	720.73 Kb	38.7	0.02	912.33 Kb	5	538.78 Kb	12	308.91 Kb	14	96.678	2.106	0.094	1.123	7532	10.61	5	14.73 Kb	1408.14	1071	81.75	580.59	294	23.38 Kb	1652	2.39 Mb	5349	275	137	1104	5215	10224	5178	3198	4640	6799	4915	531	723	https://ftp.ncbi.nlm.nih.gov/genomes/all/GCA/000/976/575/GCA_000976575.4_Sc_YJM987_v1/GCA_000976575.4_Sc_YJM987_v1_genomic.fna.gz	https://ftp.ncbi.nlm.nih.gov/genomes/all/GCA/000/976/575/GCA_000976575.4_Sc_YJM987_v1/GCA_000976575.4_Sc_YJM987_v1_genomic.gff.gz
43	YJM990	GCA_000976605.3	12.2	18	6.30 Kb	1,82 Mb	677.58 Kb	38.49	0.03	908.36 Kb	6	402.32 Kb	13	310.59 Kb	14	94.946	2.012	0.094	2.948	6793	9.54	11	14.73 Kb	1403.82	1101	78.19	556.97	291	23.13 Kb	1014	1.47 Mb	5250	268	134	1073	5123	10211	5084	3163	4563	6721	4832	529	716	https://ftp.ncbi.nlm.nih.gov/genomes/all/GCA/000/976/605/GCA_000976605.3_Sc_YJM990_v1/GCA_000976605.3_Sc_YJM990_v1_genomic.fna.gz	https://ftp.ncbi.nlm.nih.gov/genomes/all/GCA/000/976/605/GCA_000976605.3_Sc_YJM990_v1/GCA_000976605.3_Sc_YJM990_v1_genomic.gff.gz
44	YJM996	GCA_000976665.2	12.7	18	6.30 Kb	2,12 Mb	705.32 Kb	38.6	0.02	898.41 Kb	5	554.13 Kb	12	309.88 Kb	14	96.865	2.059	0.094	0.983	7258	10.21	5	14.73 Kb	1406.38	1089	80.4	571.68	296	23.55 Kb	1377	1.99 Mb	5340	270	137	1094	5212	10232	5173	3199	4639	6797	4914	533	720	https://ftp.ncbi.nlm.nih.gov/genomes/all/GCA/000/976/665/GCA_000976665.2_Sc_YJM996_v1/GCA_000976665.2_Sc_YJM996_v1_genomic.fna.gz	https://ftp.ncbi.nlm.nih.gov/genomes/all/GCA/000/976/665/GCA_000976665.2_Sc_YJM996_v1/GCA_000976665.2_Sc_YJM996_v1_genomic.gff.gz
45	YJM1133	GCA_000976695.3	12.12	18	6.12 Kb	1,7 Mb	673.26 Kb	38.44	0.06	901.77 Kb	6	414.84 Kb	13	309.37 Kb	14	94.665	1.919	0.094	3.322	6604	9.27	8	14.73 Kb	1403.25	1104	76.47	544.94	294	23.47 Kb	871	1.26 Mb	5211	266	135	1072	5086	10175	5045	3155	4530	6692	4793	514	699	https://ftp.ncbi.nlm.nih.gov/genomes/all/GCA/000/976/695/GCA_000976695.3_Sc_YJM1133_v1/GCA_000976695.3_Sc_YJM1133_v1_genomic.fna.gz	https://ftp.ncbi.nlm.nih.gov/genomes/all/GCA/000/976/695/GCA_000976695.3_Sc_YJM1133_v1/GCA_000976695.3_Sc_YJM1133_v1_genomic.gff.gz
46	YJM1190	GCA_000976725.3	12.91	18	6.12 Kb	2,26 Mb	717.03 Kb	38.65	0.05	902.06 Kb	5	531.94 Kb	12	299.47 Kb	14	96.631	2.012	0.094	1.263	7378	10.43	1	14.88 Kb	1413.76	1080	80.82	571.65	293	23.02 Kb	1542	2.24 Mb	5319	264	137	1092	5193	10170	5154	3203	4613	6789	4892	528	714	https://ftp.ncbi.nlm.nih.gov/genomes/all/GCA/000/976/725/GCA_000976725.3_Sc_YJM1190_v1/GCA_000976725.3_Sc_YJM1190_v1_genomic.fna.gz	https://ftp.ncbi.nlm.nih.gov/genomes/all/GCA/000/976/725/GCA_000976725.3_Sc_YJM1190_v1/GCA_000976725.3_Sc_YJM1190_v1_genomic.gff.gz
47	YJM1199	GCA_000976755.1	12.3	18	6.12 Kb	1,63 Mb	683.39 Kb	38.38	0.06	900.26 Kb	6	417.01 Kb	13	312.62 Kb	14	96.912	1.965	0.094	1.029	6662	9.36	8	14.73 Kb	1404.23	1110	76.05	541.58	298	23.70 Kb	783	1.14 Mb	5348	274	135	1097	5218	10219	5180	3208	4644	6805	4918	530	717	https://ftp.ncbi.nlm.nih.gov/genomes/all/GCA/000/976/755/GCA_000976755.2_Sc_YJM1199_v1/GCA_000976755.2_Sc_YJM1199_v1_genomic.fna.gz	https://ftp.ncbi.nlm.nih.gov/genomes/all/GCA/000/976/755/GCA_000976755.2_Sc_YJM1199_v1/GCA_000976755.2_Sc_YJM1199_v1_genomic.gff.gz
48	YJM1202	GCA_000976785.2	12.51	18	6.12 Kb	1,84 Mb	694.99 Kb	38.45	0.05	912.63 Kb	5	422.41 Kb	13	312.28 Kb	14	96.397	1.872	0.094	1.638	6785	9.61	20	40.13 Kb	1416.61	1107	76.83	542.37	293	23.27 Kb	981	1.42 Mb	5285	269	140	1074	5163	10193	5120	3185	4599	6757	4867	529	715	https://ftp.ncbi.nlm.nih.gov/genomes/all/GCA/000/976/785/GCA_000976785.2_Sc_YJM1202_v1/GCA_000976785.2_Sc_YJM1202_v1_genomic.fna.gz	https://ftp.ncbi.nlm.nih.gov/genomes/all/GCA/000/976/785/GCA_000976785.2_Sc_YJM1202_v1/GCA_000976785.2_Sc_YJM1202_v1_genomic.gff.gz
49	YJM1208	GCA_000976815.2	13.06	18	6.12 Kb	2,37 Mb	725.52 Kb	38.69	0.05	903.09 Kb	5	530.21 Kb	12	304.06 Kb	14	95.742	1.965	0.094	2.199	7446	10.56	20	38.35 Kb	1417.6	1074	80.83	570.17	288	22.87 Kb	1652	2.4 Mb	5266	259	135	1079	5145	10201	5106	3177	4582	6738	4853	529	710	https://ftp.ncbi.nlm.nih.gov/genomes/all/GCA/000/976/815/GCA_000976815.3_Sc_YJM1208_v1/GCA_000976815.3_Sc_YJM1208_v1_genomic.fna.gz	https://ftp.ncbi.nlm.nih.gov/genomes/all/GCA/000/976/815/GCA_000976815.3_Sc_YJM1208_v1/GCA_000976815.3_Sc_YJM1208_v1_genomic.gff.gz
50	YJM1242	GCA_000976845.3	12.17	18	6.30 Kb	1,6 Mb	676.37 Kb	38.36	0.03	894.78 Kb	6	402.07 Kb	13	311.72 Kb	14	95.461	2.059	0.094	2.387	6542	9.18	51	14.73 Kb	1403.77	1113	75.43	537.35	290	23.08 Kb	750	1.09 Mb	5269	267	135	1079	5137	10196	5097	3182	4571	6757	4838	533	715	https://ftp.ncbi.nlm.nih.gov/genomes/all/GCA/000/976/845/GCA_000976845.3_Sc_YJM1242_v1/GCA_000976845.3_Sc_YJM1242_v1_genomic.fna.gz	https://ftp.ncbi.nlm.nih.gov/genomes/all/GCA/000/976/845/GCA_000976845.3_Sc_YJM1242_v1/GCA_000976845.3_Sc_YJM1242_v1_genomic.gff.gz
51	YJM1244	GCA_000976875.3	12.67	18	6.30 Kb	2,05 Mb	703.75 Kb	38.61	0.04	911.39 Kb	5	531.32 Kb	12	309.15 Kb	14	94.712	1.919	0.094	3.276	7136	10.02	51	14.73 Kb	1404.4	1083	79.11	563.33	290	22.99 Kb	1377	2 Mb	5236	268	134	1069	5105	10186	5065	3150	4538	6703	4808	526	708	https://ftp.ncbi.nlm.nih.gov/genomes/all/GCA/000/976/875/GCA_000976875.3_Sc_YJM1244_v1/GCA_000976875.3_Sc_YJM1244_v1_genomic.fna.gz	https://ftp.ncbi.nlm.nih.gov/genomes/all/GCA/000/976/875/GCA_000976875.3_Sc_YJM1244_v1/GCA_000976875.3_Sc_YJM1244_v1_genomic.gff.gz
52	YJM1248	GCA_000976905.2	12.52	17	81.01 Kb	1,93 Mb	736.51 Kb	38.51	0.05	924.57 Kb	5	408.54 Kb	13	307.85 Kb	14	95.227	1.872	0.094	2.808	6848	9.66	7	14.73 Kb	1410.42	1101	77.14	546.93	290	23.04 Kb	1135	1.65 Mb	5204	254	137	1055	5093	10201	5055	3167	4535	6725	4807	519	690	https://ftp.ncbi.nlm.nih.gov/genomes/all/GCA/000/976/905/GCA_000976905.2_Sc_YJM1248_v1/GCA_000976905.2_Sc_YJM1248_v1_genomic.fna.gz	https://ftp.ncbi.nlm.nih.gov/genomes/all/GCA/000/976/905/GCA_000976905.2_Sc_YJM1248_v1/GCA_000976905.2_Sc_YJM1248_v1_genomic.gff.gz
53	YJM1250	GCA_000976935.2	12.49	18	6.30 Kb	1,66 Mb	693.73 Kb	38.4	0.06	1.03 Mb	5	417.54 Kb	13	314.18 Kb	14	94.759	1.872	0.14	3.229	6525	9.19	45	14.73 Kb	1408.78	1113	73.61	522.54	283	22.52 Kb	805	1.17 Mb	5210	252	134	1068	5090	10101	5051	3156	4525	6703	4796	529	708	https://ftp.ncbi.nlm.nih.gov/genomes/all/GCA/000/976/935/GCA_000976935.2_Sc_YJM1250_v1/GCA_000976935.2_Sc_YJM1250_v1_genomic.fna.gz	https://ftp.ncbi.nlm.nih.gov/genomes/all/GCA/000/976/935/GCA_000976935.2_Sc_YJM1250_v1/GCA_000976935.2_Sc_YJM1250_v1_genomic.gff.gz
54	YJM1252	GCA_000976965.3	12.57	17	83.86 Kb	2 Mb	739.27 Kb	38.57	0.03	929.12 Kb	5	519.46 Kb	12	294.35 Kb	14	96.724	2.012	0.094	1.17	7018	9.9	8	14.73 Kb	1410.31	1092	78.76	558.42	294	23.47 Kb	1223	1.77 Mb	5271	259	135	1075	5141	10217	5101	3195	4571	6784	4842	528	703	https://ftp.ncbi.nlm.nih.gov/genomes/all/GCA/000/976/965/GCA_000976965.3_Sc_YJM1252_v1/GCA_000976965.3_Sc_YJM1252_v1_genomic.fna.gz	https://ftp.ncbi.nlm.nih.gov/genomes/all/GCA/000/976/965/GCA_000976965.3_Sc_YJM1252_v1/GCA_000976965.3_Sc_YJM1252_v1_genomic.gff.gz
55	YJM1273	GCA_000976995.2	12.54	17	77.48 Kb	1,83 Mb	737.64 Kb	38.5	0.03	910.21 Kb	5	416.62 Kb	13	308.19 Kb	14	96.958	2.059	0.094	0.889	6900	9.74	27	14.73 Kb	1410.89	1110	77.63	550.25	297	23.63 Kb	1025	1.49 Mb	5349	262	140	1097	5233	10219	5189	3208	4657	6812	4932	534	727	https://ftp.ncbi.nlm.nih.gov/genomes/all/GCA/000/976/995/GCA_000976995.2_Sc_YJM1273_v1/GCA_000976995.2_Sc_YJM1273_v1_genomic.fna.gz	https://ftp.ncbi.nlm.nih.gov/genomes/all/GCA/000/976/995/GCA_000976995.2_Sc_YJM1273_v1/GCA_000976995.2_Sc_YJM1273_v1_genomic.gff.gz
56	YJM1304	GCA_000977025.2	12.37	18	6.17 Kb	1,7 Mb	687.03 Kb	38.44	0.05	911.49 Kb	6	446.70 Kb	13	312.60 Kb	14	95.414	1.965	0.094	2.527	6661	9.4	51	19.94 Kb	1411.23	1110	76.01	538.63	286	22.76 Kb	882	1.28 Mb	5263	267	138	1068	5139	10190	5098	3177	4565	6738	4842	527	708	https://ftp.ncbi.nlm.nih.gov/genomes/all/GCA/000/977/025/GCA_000977025.2_Sc_YJM1304_v1/GCA_000977025.2_Sc_YJM1304_v1_genomic.fna.gz	https://ftp.ncbi.nlm.nih.gov/genomes/all/GCA/000/977/025/GCA_000977025.2_Sc_YJM1304_v1/GCA_000977025.2_Sc_YJM1304_v1_genomic.gff.gz
57	YJM1307	GCA_000977055.3	13.06	18	6.18 Kb	2,4 Mb	725.69 Kb	38.71	0.06	907.47 Kb	5	549.20 Kb	12	309.99 Kb	14	96.397	1.965	0.094	1.544	7510	10.57	4	14.73 Kb	1406.92	1017	80.89	574.93	294	23.36 Kb	1696	2.42 Mb	5291	261	138	1081	5163	10191	5124	3181	4598	6753	4868	529	709	https://ftp.ncbi.nlm.nih.gov/genomes/all/GCA/000/977/055/GCA_000977055.3_Sc_YJM1307_v1/GCA_000977055.3_Sc_YJM1307_v1_genomic.fna.gz	https://ftp.ncbi.nlm.nih.gov/genomes/all/GCA/000/977/055/GCA_000977055.3_Sc_YJM1307_v1/GCA_000977055.3_Sc_YJM1307_v1_genomic.gff.gz
58	YJM1311	GCA_000977085.2	12.55	18	6.12 Kb	1,89 Mb	697.18 Kb	38.49	0.04	903.71 Kb	5	555.09 Kb	12	314.66 Kb	14	96.631	1.965	0.094	1.31	6879	9.69	61	14.73 Kb	1408.68	1104	77.22	548.16	292	23.23 Kb	1047	1.52 Mb	5313	264	131	1090	5187	10221	5148	3201	4612	6781	4888	526	711	https://ftp.ncbi.nlm.nih.gov/genomes/all/GCA/000/977/085/GCA_000977085.2_Sc_YJM1311_v1/GCA_000977085.2_Sc_YJM1311_v1_genomic.fna.gz	https://ftp.ncbi.nlm.nih.gov/genomes/all/GCA/000/977/085/GCA_000977085.2_Sc_YJM1311_v1/GCA_000977085.2_Sc_YJM1311_v1_genomic.gff.gz
59	YJM1326	GCA_000977115.3	12.41	18	6.18 Kb	1,68 Mb	689.25 Kb	38.39	0.07	896.42 Kb	6	416.60 Kb	13	310.52 Kb	14	96.49	1.919	0.094	1.497	6661	9.37	8	14.73 Kb	1406.29	1113	75.5	536.9	289	22.98 Kb	838	1.22 Mb	5301	269	138	1086	5172	10221	5133	3199	4607	6785	4875	529	715	https://ftp.ncbi.nlm.nih.gov/genomes/all/GCA/000/977/115/GCA_000977115.3_Sc_YJM1326_v1/GCA_000977115.3_Sc_YJM1326_v1_genomic.fna.gz	https://ftp.ncbi.nlm.nih.gov/genomes/all/GCA/000/977/115/GCA_000977115.3_Sc_YJM1326_v1/GCA_000977115.3_Sc_YJM1326_v1_genomic.gff.gz
60	YJM1332	GCA_000977145.2	12.27	18	6.30 Kb	1,68 Mb	681.52 Kb	38.43	0.03	923.09 Kb	5	537.69 Kb	12	310.09 Kb	14	96.771	2.059	0.094	1.076	6711	9.43	5	14.73 Kb	1404.92	1107	76.86	547.06	293	23.23 Kb	849	1.23 Mb	5333	270	136	1090	5203	10199	5164	3204	4627	6810	4904	533	717	https://ftp.ncbi.nlm.nih.gov/genomes/all/GCA/000/977/145/GCA_000977145.2_Sc_YJM1332_v1/GCA_000977145.2_Sc_YJM1332_v1_genomic.fna.gz	https://ftp.ncbi.nlm.nih.gov/genomes/all/GCA/000/977/145/GCA_000977145.2_Sc_YJM1332_v1/GCA_000977145.2_Sc_YJM1332_v1_genomic.gff.gz
61	YJM1336	GCA_000977175.3	12.93	18	6.18 Kb	2,32 Mb	718.29 Kb	38.64	0.04	901.19 Kb	5	542.98 Kb	12	300.39 Kb	14	96.35	2.012	0.094	1.544	7322	10.32	12	14.73 Kb	1408.83	1074	79.78	566.32	288	22.91 Kb	1509	2.19 Mb	5286	269	138	1089	5157	10192	5118	3180	4588	6754	4859	528	708	https://ftp.ncbi.nlm.nih.gov/genomes/all/GCA/000/977/175/GCA_000977175.3_Sc_YJM1336_v1/GCA_000977175.3_Sc_YJM1336_v1_genomic.fna.gz	https://ftp.ncbi.nlm.nih.gov/genomes/all/GCA/000/977/175/GCA_000977175.3_Sc_YJM1336_v1/GCA_000977175.3_Sc_YJM1336_v1_genomic.gff.gz
62	YJM1338	GCA_000977205.2	12.22	18	6.30 Kb	1,58 Mb	678.81 Kb	38.39	0.04	895.12 Kb	6	425.29 Kb	13	306.78 Kb	14	96.678	1.919	0.094	1.31	6540	9.2	29	14.73 Kb	1406.37	1119	75.28	535.25	294	23.40 Kb	717	1.04 Mb	5297	258	136	1077	5178	10215	5136	3196	4606	6783	4877	530	710	https://ftp.ncbi.nlm.nih.gov/genomes/all/GCA/000/977/205/GCA_000977205.2_Sc_YJM1338_v1/GCA_000977205.2_Sc_YJM1338_v1_genomic.fna.gz	https://ftp.ncbi.nlm.nih.gov/genomes/all/GCA/000/977/205/GCA_000977205.2_Sc_YJM1338_v1/GCA_000977205.2_Sc_YJM1338_v1_genomic.gff.gz
63	YJM1341	GCA_000977235.2	12.53	18	6.18 Kb	1,89 Mb	695.84 Kb	38.52	0.04	912.30 Kb	5	543.76 Kb	12	308.77 Kb	14	96.49	2.106	0.094	1.31	6931	9.76	8	14.73 Kb	1408.71	1101	77.95	553.37	292	23.25 Kb	1091	1.58 Mb	5320	266	138	1093	5189	10144	5149	3195	4618	6788	4889	532	716	https://ftp.ncbi.nlm.nih.gov/genomes/all/GCA/000/977/235/GCA_000977235.2_Sc_YJM1341_v1/GCA_000977235.2_Sc_YJM1341_v1_genomic.fna.gz	https://ftp.ncbi.nlm.nih.gov/genomes/all/GCA/000/977/235/GCA_000977235.2_Sc_YJM1341_v1/GCA_000977235.2_Sc_YJM1341_v1_genomic.gff.gz
64	YJM1342	GCA_000977265.2	12.62	17	85.76 Kb	1,9 Mb	742.51 Kb	38.48	0.05	912.25 Kb	5	413.89 Kb	13	311.60 Kb	14	96.163	1.919	0.094	1.825	6912	9.75	1	14.73 Kb	1410.55	1101	77.24	547.59	291	23.07 Kb	1102	1.6 Mb	5292	263	140	1081	5174	10222	5133	3189	4602	6762	4875	521	699	https://ftp.ncbi.nlm.nih.gov/genomes/all/GCA/000/977/265/GCA_000977265.3_Sc_YJM1342_v1/GCA_000977265.3_Sc_YJM1342_v1_genomic.fna.gz	https://ftp.ncbi.nlm.nih.gov/genomes/all/GCA/000/977/265/GCA_000977265.3_Sc_YJM1342_v1/GCA_000977265.3_Sc_YJM1342_v1_genomic.gff.gz
65	YJM1355	GCA_000977295.1	12.94	18	6.12 Kb	2,25 Mb	719.05 Kb	38.61	0.05	912.54 Kb	5	530.16 Kb	12	316.89 Kb	14	95.414	1.965	0.047	2.574	7179	10.1	21	14.71 Kb	1407.5	1083	78.07	554.66	292	23.15 Kb	1410	2.05 Mb	5245	263	137	1064	5124	10190	5083	3168	4558	6734	4824	532	709	https://ftp.ncbi.nlm.nih.gov/genomes/all/GCA/000/977/295/GCA_000977295.2_Sc_YJM1355_v1/GCA_000977295.2_Sc_YJM1355_v1_genomic.fna.gz	https://ftp.ncbi.nlm.nih.gov/genomes/all/GCA/000/977/295/GCA_000977295.2_Sc_YJM1355_v1/GCA_000977295.2_Sc_YJM1355_v1_genomic.gff.gz
66	YJM1356	GCA_000977325.2	12.57	18	6.30 Kb	1,96 Mb	698.47 Kb	38.53	0.04	910.19 Kb	5	533.69 Kb	12	309.63 Kb	14	96.724	2.059	0.094	1.123	7038	9.91	8	14.73 Kb	1407.99	1096	78.82	559.79	293	23.29 Kb	1179	1.71 Mb	5338	266	135	1100	5209	10216	5169	3196	4637	6788	4909	533	719	https://ftp.ncbi.nlm.nih.gov/genomes/all/GCA/000/977/325/GCA_000977325.2_Sc_YJM1356_v1/GCA_000977325.2_Sc_YJM1356_v1_genomic.fna.gz	https://ftp.ncbi.nlm.nih.gov/genomes/all/GCA/000/977/325/GCA_000977325.2_Sc_YJM1356_v1/GCA_000977325.2_Sc_YJM1356_v1_genomic.gff.gz
67	YJM1381	GCA_000977355.3	12.41	18	6.12 Kb	1,76 Mb	689.23 Kb	38.45	0.05	894.92 Kb	5	412.36 Kb	13	306.88 Kb	14	97.005	2.106	0.094	0.796	6806	9.58	7	14.73 Kb	1407.18	1106	77.2	548.6	296	23.55 Kb	937	1.36 Mb	5336	263	139	1103	5204	10234	5165	3209	4630	6804	4905	531	718	https://ftp.ncbi.nlm.nih.gov/genomes/all/GCA/000/977/355/GCA_000977355.3_Sc_YJM1381_v1/GCA_000977355.3_Sc_YJM1381_v1_genomic.fna.gz	https://ftp.ncbi.nlm.nih.gov/genomes/all/GCA/000/977/355/GCA_000977355.3_Sc_YJM1381_v1/GCA_000977355.3_Sc_YJM1381_v1_genomic.gff.gz
68	YJM1383	GCA_000977385.2	12.59	18	6.19 Kb	1,87 Mb	699.23 Kb	38.51	0.06	931.09 Kb	5	545.35 Kb	12	309.28 Kb	14	96.397	2.059	0.14	1.404	6885	9.72	64	14.73 Kb	1411.23	1104	77.2	547.03	291	23.18 Kb	1058	1.53 Mb	5302	265	136	1088	5175	10217	5135	3197	4601	6782	4877	532	719	https://ftp.ncbi.nlm.nih.gov/genomes/all/GCA/000/977/385/GCA_000977385.2_Sc_YJM1383_v1/GCA_000977385.2_Sc_YJM1383_v1_genomic.fna.gz	https://ftp.ncbi.nlm.nih.gov/genomes/all/GCA/000/977/385/GCA_000977385.2_Sc_YJM1383_v1/GCA_000977385.2_Sc_YJM1383_v1_genomic.gff.gz
69	YJM1385	GCA_000977415.2	12.92	17	92.18 Kb	2,19 Mb	760.03 Kb	38.62	0.06	903.33 Kb	5	409.75 Kb	13	318.14 Kb	14	96.631	2.012	0.094	1.263	7279	10.3	7	14.73 Kb	1414.93	1089	79.71	563.37	289	22.95 Kb	1443	2.1 Mb	5316	265	138	1084	5196	10225	5154	3203	4618	6798	4892	531	711	https://ftp.ncbi.nlm.nih.gov/genomes/all/GCA/000/977/415/GCA_000977415.2_Sc_YJM1385_v1/GCA_000977415.2_Sc_YJM1385_v1_genomic.fna.gz	https://ftp.ncbi.nlm.nih.gov/genomes/all/GCA/000/977/415/GCA_000977415.2_Sc_YJM1385_v1/GCA_000977415.2_Sc_YJM1385_v1_genomic.gff.gz
70	YJM1386	GCA_000977445.2	12.62	18	6.12 Kb	1,94 Mb	700.86 Kb	38.52	0.07	902.76 Kb	5	415.34 Kb	13	310.72 Kb	14	95.882	1.919	0.094	2.106	6875	9.67	10	14.73 Kb	1405.95	1098	76.62	544.96	289	23.03 Kb	1102	1.6 Mb	5257	266	138	1067	5133	10181	5094	3185	4569	6758	4836	525	709	https://ftp.ncbi.nlm.nih.gov/genomes/all/GCA/000/977/445/GCA_000977445.2_Sc_YJM1386_v1/GCA_000977445.2_Sc_YJM1386_v1_genomic.fna.gz	https://ftp.ncbi.nlm.nih.gov/genomes/all/GCA/000/977/445/GCA_000977445.2_Sc_YJM1386_v1/GCA_000977445.2_Sc_YJM1386_v1_genomic.gff.gz
71	YJM1387	GCA_000977475.3	12.82	17	80.67 Kb	2,12 Mb	754.18 Kb	38.65	0.05	904.35 Kb	5	548.08 Kb	12	316.53 Kb	14	96.584	2.059	0.094	1.263	7218	10.17	4	14.71 Kb	1409.3	1089	79.34	562.98	292	23.25 Kb	1366	1.98 Mb	5325	263	139	1082	5202	10222	5162	3197	4627	6796	4903	531	710	https://ftp.ncbi.nlm.nih.gov/genomes/all/GCA/000/977/475/GCA_000977475.3_Sc_YJM1387_v1/GCA_000977475.3_Sc_YJM1387_v1_genomic.fna.gz	https://ftp.ncbi.nlm.nih.gov/genomes/all/GCA/000/977/475/GCA_000977475.3_Sc_YJM1387_v1/GCA_000977475.3_Sc_YJM1387_v1_genomic.gff.gz
72	YJM1388	GCA_000977505.1	12.52	17	77.57 Kb	1,93 Mb	736.59 Kb	38.53	0.05	906.12 Kb	5	523.76 Kb	12	297.46 Kb	14	96.584	1.965	0.094	1.357	6935	9.76	19	14.71 Kb	1407.73	1101	77.96	553.82	295	23.44 Kb	1135	1.64 Mb	5276	258	137	1063	5164	10203	5123	3186	4593	6769	4869	529	708	https://ftp.ncbi.nlm.nih.gov/genomes/all/GCA/000/977/505/GCA_000977505.2_Sc_YJM1388_v1/GCA_000977505.2_Sc_YJM1388_v1_genomic.fna.gz	https://ftp.ncbi.nlm.nih.gov/genomes/all/GCA/000/977/505/GCA_000977505.2_Sc_YJM1388_v1/GCA_000977505.2_Sc_YJM1388_v1_genomic.gff.gz
73	YJM1389	GCA_000977535.2	12.25	17	80.79 Kb	1,66 Mb	720.75 Kb	38.41	0.05	896.32 Kb	6	411.00 Kb	13	301.53 Kb	14	96.35	2.012	0.14	1.497	6590	9.28	64	14.71 Kb	1407.84	1113	75.72	537.84	295	23.47 Kb	805	1.17 Mb	5267	260	137	1061	5155	10208	5116	3183	4587	6761	4859	530	707	https://ftp.ncbi.nlm.nih.gov/genomes/all/GCA/000/977/535/GCA_000977535.2_Sc_YJM1389_v1/GCA_000977535.2_Sc_YJM1389_v1_genomic.fna.gz	https://ftp.ncbi.nlm.nih.gov/genomes/all/GCA/000/977/535/GCA_000977535.2_Sc_YJM1389_v1/GCA_000977535.2_Sc_YJM1389_v1_genomic.gff.gz
74	YJM1399	GCA_000977565.2	12.51	17	73.45 Kb	1,7 Mb	735.85 Kb	38.42	0.06	903.45 Kb	5	416.05 Kb	13	297.86 Kb	14	94.151	1.825	0.187	3.837	6487	9.16	21	14.73 Kb	1411.78	1113	73.21	518.57	286	22.77 Kb	871	1.26 Mb	5114	245	132	1035	5014	10118	4971	3142	4448	6678	4716	520	688	https://ftp.ncbi.nlm.nih.gov/genomes/all/GCA/000/977/565/GCA_000977565.2_Sc_YJM1399_v1/GCA_000977565.2_Sc_YJM1399_v1_genomic.fna.gz	https://ftp.ncbi.nlm.nih.gov/genomes/all/GCA/000/977/565/GCA_000977565.2_Sc_YJM1399_v1/GCA_000977565.2_Sc_YJM1399_v1_genomic.gff.gz
75	YJM1400	GCA_000977595.2	12.36	18	6.09 Kb	1,65 Mb	686.53 Kb	38.38	0.06	898.27 Kb	6	416.17 Kb	13	314.68 Kb	14	96.724	1.965	0.094	1.217	6623	9.34	1	14.73 Kb	1410.36	1116	75.59	535.95	294	23.35 Kb	805	1.17 Mb	5304	264	136	1078	5184	10184	5140	3199	4617	6796	4887	530	713	https://ftp.ncbi.nlm.nih.gov/genomes/all/GCA/000/977/595/GCA_000977595.2_Sc_YJM1400_v1/GCA_000977595.2_Sc_YJM1400_v1_genomic.fna.gz	https://ftp.ncbi.nlm.nih.gov/genomes/all/GCA/000/977/595/GCA_000977595.2_Sc_YJM1400_v1/GCA_000977595.2_Sc_YJM1400_v1_genomic.gff.gz
76	YJM1401	GCA_000977625.2	12.17	18	6.10 Kb	1,52 Mb	676.03 Kb	38.34	0.07	889.93 Kb	6	411.32 Kb	13	315.44 Kb	14	96.022	1.919	0.094	1.965	6386	8.99	1	14.73 Kb	1408.25	1129	73.9	524.79	291	23.09 Kb	629	913.35 Kb	5244	256	140	1061	5126	10176	5086	3176	4570	6746	4840	521	701	https://ftp.ncbi.nlm.nih.gov/genomes/all/GCA/000/977/625/GCA_000977625.2_Sc_YJM1401_v1/GCA_000977625.2_Sc_YJM1401_v1_genomic.fna.gz	https://ftp.ncbi.nlm.nih.gov/genomes/all/GCA/000/977/625/GCA_000977625.2_Sc_YJM1401_v1/GCA_000977625.2_Sc_YJM1401_v1_genomic.gff.gz
77	YJM1402	GCA_000977655.2	12.57	17	78.31 Kb	1,87 Mb	739.14 Kb	38.51	0.06	902.71 Kb	5	416.43 Kb	13	309.22 Kb	14	96.818	2.012	0.094	1.076	6923	9.74	58	14.73 Kb	1407.36	1104	77.54	550.96	296	23.54 Kb	1069	1.55 Mb	5327	259	140	1083	5212	10209	5168	3206	4638	6806	4911	532	721	https://ftp.ncbi.nlm.nih.gov/genomes/all/GCA/000/977/655/GCA_000977655.2_Sc_YJM1402_v1/GCA_000977655.2_Sc_YJM1402_v1_genomic.fna.gz	https://ftp.ncbi.nlm.nih.gov/genomes/all/GCA/000/977/655/GCA_000977655.2_Sc_YJM1402_v1/GCA_000977655.2_Sc_YJM1402_v1_genomic.gff.gz
78	YJM1415	GCA_000977685.2	12.93	18	6.18 Kb	2,27 Mb	718.56 Kb	38.68	0.03	900.58 Kb	5	540.50 Kb	12	308.79 Kb	14	96.818	2.106	0.094	0.983	7422	10.46	51	14.73 Kb	1409.2	1077	80.86	573.83	295	23.45 Kb	1553	2.25 Mb	5341	267	135	1099	5208	10223	5166	3205	4632	6809	4906	534	718	https://ftp.ncbi.nlm.nih.gov/genomes/all/GCA/000/977/685/GCA_000977685.2_Sc_YJM1415_v1/GCA_000977685.2_Sc_YJM1415_v1_genomic.fna.gz	https://ftp.ncbi.nlm.nih.gov/genomes/all/GCA/000/977/685/GCA_000977685.2_Sc_YJM1415_v1/GCA_000977685.2_Sc_YJM1415_v1_genomic.gff.gz
79	YJM1417	GCA_000977715.4	12.7	18	6.30 Kb	2,13 Mb	705.72 Kb	38.61	0.03	895.76 Kb	5	529.50 Kb	12	309.14 Kb	14	96.49	2.106	0.094	1.31	7207	10.15	12	14.73 Kb	1408.93	1089	79.94	567.35	286	22.81 Kb	1377	2 Mb	5310	272	136	1084	5179	10205	5140	3186	4608	6772	4879	531	715	https://ftp.ncbi.nlm.nih.gov/genomes/all/GCA/000/977/715/GCA_000977715.4_Sc_YJM1417_v1/GCA_000977715.4_Sc_YJM1417_v1_genomic.fna.gz	https://ftp.ncbi.nlm.nih.gov/genomes/all/GCA/000/977/715/GCA_000977715.4_Sc_YJM1417_v1/GCA_000977715.4_Sc_YJM1417_v1_genomic.gff.gz
80	YJM1418	GCA_000977745.2	12.45	17	76.79 Kb	1,76 Mb	732.14 Kb	38.46	0.04	907.73 Kb	5	428.81 Kb	13	306.89 Kb	14	96.818	1.965	0.094	1.123	6770	9.53	45	14.73 Kb	1407.54	1110	76.56	543.94	297	23.67 Kb	937	1.36 Mb	5304	264	141	1079	5191	10207	5146	3195	4616	6783	4891	533	717	https://ftp.ncbi.nlm.nih.gov/genomes/all/GCA/000/977/745/GCA_000977745.2_Sc_YJM1418_v1/GCA_000977745.2_Sc_YJM1418_v1_genomic.fna.gz	https://ftp.ncbi.nlm.nih.gov/genomes/all/GCA/000/977/745/GCA_000977745.2_Sc_YJM1418_v1/GCA_000977745.2_Sc_YJM1418_v1_genomic.gff.gz
81	YJM1419	GCA_000977775.3	13.54	18	6.12 Kb	2,89 Mb	752.14 Kb	38.9	0.05	891.88 Kb	5	535.68 Kb	12	311.91 Kb	14	96.163	1.965	0.094	1.778	8081	11.46	58	14.73 Kb	1418.12	1041	84.65	596.89	290	23.06 Kb	2279	3.31 Mb	5282	258	140	1080	5166	10212	5127	3191	4600	6777	4872	527	712	https://ftp.ncbi.nlm.nih.gov/genomes/all/GCA/000/977/775/GCA_000977775.3_Sc_YJM1419_v1/GCA_000977775.3_Sc_YJM1419_v1_genomic.fna.gz	https://ftp.ncbi.nlm.nih.gov/genomes/all/GCA/000/977/775/GCA_000977775.3_Sc_YJM1419_v1/GCA_000977775.3_Sc_YJM1419_v1_genomic.gff.gz
82	YJM1433	GCA_000977805.2	12.53	18	6.35 Kb	1,87 Mb	695.87 Kb	38.53	0.06	910.80 Kb	5	539.33 Kb	12	308.18 Kb	14	95.274	2.012	0.094	2.62	6914	9.72	8	14.73 Kb	1406.25	1095	77.62	551.99	288	22.85 Kb	1135	1.65 Mb	5250	264	136	1064	5126	10157	5088	3175	4552	6743	4826	530	708	https://ftp.ncbi.nlm.nih.gov/genomes/all/GCA/000/977/805/GCA_000977805.2_Sc_YJM1433_v1/GCA_000977805.2_Sc_YJM1433_v1_genomic.fna.gz	https://ftp.ncbi.nlm.nih.gov/genomes/all/GCA/000/977/805/GCA_000977805.2_Sc_YJM1433_v1/GCA_000977805.2_Sc_YJM1433_v1_genomic.gff.gz
83	YJM1434	GCA_000977835.2	12.55	17	77.52 Kb	1,82 Mb	738.11 Kb	38.5	0.05	912.77 Kb	5	416.27 Kb	13	312.23 Kb	14	97.005	2.012	0.094	0.889	6862	9.67	22	14.73 Kb	1409.02	1110	77.05	546.86	296	23.52 Kb	992	1.44 Mb	5343	264	140	1089	5228	10220	5184	3208	4653	6813	4927	534	722	https://ftp.ncbi.nlm.nih.gov/genomes/all/GCA/000/977/835/GCA_000977835.2_Sc_YJM1434_v1/GCA_000977835.2_Sc_YJM1434_v1_genomic.fna.gz	https://ftp.ncbi.nlm.nih.gov/genomes/all/GCA/000/977/835/GCA_000977835.2_Sc_YJM1434_v1/GCA_000977835.2_Sc_YJM1434_v1_genomic.gff.gz
84	YJM1439	GCA_000977865.2	12.93	17	80.88 Kb	2,31 Mb	760.48 Kb	38.67	0.07	922.97 Kb	5	516.82 Kb	12	307.92 Kb	14	96.022	1.965	0.094	1.919	7351	10.4	7	14.73 Kb	1414.57	1083	80.43	568.61	291	23.01 Kb	1586	2.3 Mb	5261	256	136	1063	5151	10208	5111	3189	4580	6766	4855	524	699	https://ftp.ncbi.nlm.nih.gov/genomes/all/GCA/000/977/865/GCA_000977865.2_Sc_YJM1439_v1/GCA_000977865.2_Sc_YJM1439_v1_genomic.fna.gz	https://ftp.ncbi.nlm.nih.gov/genomes/all/GCA/000/977/865/GCA_000977865.2_Sc_YJM1439_v1/GCA_000977865.2_Sc_YJM1439_v1_genomic.gff.gz
85	YJM1443	GCA_000977895.2	12.05	17	77.96 Kb	1,51 Mb	708.57 Kb	38.37	0.08	892.33 Kb	6	417.95 Kb	13	303.87 Kb	14	94.806	1.731	0.14	3.322	6391	9.04	1	14.73 Kb	1413.85	1125	75.01	530.56	277	21.85 Kb	728	1.06 Mb	5161	256	131	1050	5052	10176	5009	3157	4497	6702	4761	520	692	https://ftp.ncbi.nlm.nih.gov/genomes/all/GCA/000/977/895/GCA_000977895.2_Sc_YJM1443_v1/GCA_000977895.2_Sc_YJM1443_v1_genomic.fna.gz	https://ftp.ncbi.nlm.nih.gov/genomes/all/GCA/000/977/895/GCA_000977895.2_Sc_YJM1443_v1/GCA_000977895.2_Sc_YJM1443_v1_genomic.gff.gz
86	YJM1444	GCA_000977925.2	12.26	17	83.74 Kb	1,67 Mb	721.38 Kb	38.42	0.06	897.26 Kb	6	419.87 Kb	13	306.62 Kb	14	95.133	2.012	0.14	2.714	6578	9.27	64	14.73 Kb	1409.05	1116	75.58	536.39	290	23.07 Kb	816	1.18 Mb	5243	265	135	1080	5127	10185	5083	3178	4561	6738	4832	523	702	https://ftp.ncbi.nlm.nih.gov/genomes/all/GCA/000/977/925/GCA_000977925.2_Sc_YJM1444_v1/GCA_000977925.2_Sc_YJM1444_v1_genomic.fna.gz	https://ftp.ncbi.nlm.nih.gov/genomes/all/GCA/000/977/925/GCA_000977925.2_Sc_YJM1444_v1/GCA_000977925.2_Sc_YJM1444_v1_genomic.gff.gz
87	YJM1447	GCA_000977955.2	12.22	17	74.24 Kb	1,56 Mb	718.60 Kb	38.32	0.08	895.11 Kb	6	416.63 Kb	13	306.08 Kb	14	93.589	2.012	0.281	4.118	6300	8.85	7	14.73 Kb	1404.21	1120	72.42	515.71	280	22.11 Kb	706	1.02 Mb	5104	248	132	1022	4994	10128	4954	3128	4438	6648	4703	519	688	https://ftp.ncbi.nlm.nih.gov/genomes/all/GCA/000/977/955/GCA_000977955.2_Sc_YJM1447_v1/GCA_000977955.2_Sc_YJM1447_v1_genomic.fna.gz	https://ftp.ncbi.nlm.nih.gov/genomes/all/GCA/000/977/955/GCA_000977955.2_Sc_YJM1447_v1/GCA_000977955.2_Sc_YJM1447_v1_genomic.gff.gz
88	YJM1450	GCA_000977985.2	12.84	18	6.16 Kb	2,33 Mb	713.60 Kb	38.7	0.05	908.91 Kb	5	545.21 Kb	12	310.26 Kb	14	95.461	2.012	0.094	2.433	7373	10.4	15	14.73 Kb	1410.62	1074	80.97	574	294	23.35 Kb	1597	2.33 Mb	5249	264	138	1076	5121	10182	5080	3178	4559	6754	4828	525	706	https://ftp.ncbi.nlm.nih.gov/genomes/all/GCA/000/977/985/GCA_000977985.2_Sc_YJM1450_v1/GCA_000977985.2_Sc_YJM1450_v1_genomic.fna.gz	https://ftp.ncbi.nlm.nih.gov/genomes/all/GCA/000/977/985/GCA_000977985.2_Sc_YJM1450_v1/GCA_000977985.2_Sc_YJM1450_v1_genomic.gff.gz
89	YJM1460	GCA_000978015.2	12.66	17	82.77 Kb	2,13 Mb	744.52 Kb	38.63	0.04	897.15 Kb	5	533.78 Kb	12	300.35 Kb	14	96.069	1.965	0.14	1.825	7163	10.12	4	14.71 Kb	1412.31	1089	79.93	565.94	289	22.96 Kb	1388	2.01 Mb	5261	254	139	1067	5143	10202	5101	3182	4574	6768	4850	529	707	https://ftp.ncbi.nlm.nih.gov/genomes/all/GCA/000/978/015/GCA_000978015.2_Sc_YJM1460_v1/GCA_000978015.2_Sc_YJM1460_v1_genomic.fna.gz	https://ftp.ncbi.nlm.nih.gov/genomes/all/GCA/000/978/015/GCA_000978015.2_Sc_YJM1460_v1/GCA_000978015.2_Sc_YJM1460_v1_genomic.gff.gz
90	YJM1463	GCA_000978045.2	13.39	18	6.18 Kb	2,8 Mb	743.88 Kb	38.9	0.05	909.84 Kb	5	536.87 Kb	12	309.76 Kb	14	95.835	1.872	0.094	2.199	7960	11.24	64	14.73 Kb	1412.63	1044	83.98	594.48	294	23.41 Kb	2191	3.17 Mb	5244	262	133	1067	5122	10194	5085	3181	4556	6755	4826	527	708	https://ftp.ncbi.nlm.nih.gov/genomes/all/GCA/000/978/045/GCA_000978045.2_Sc_YJM1463_v1/GCA_000978045.2_Sc_YJM1463_v1_genomic.fna.gz	https://ftp.ncbi.nlm.nih.gov/genomes/all/GCA/000/978/045/GCA_000978045.2_Sc_YJM1463_v1/GCA_000978045.2_Sc_YJM1463_v1_genomic.gff.gz
91	YJM1477	GCA_000978075.2	12.18	18	6.30 Kb	1,63 Mb	676.94 Kb	38.41	0.02	894.20 Kb	6	545.88 Kb	12	299.76 Kb	14	96.21	2.106	0.094	1.591	6607	9.27	51	14.73 Kb	1403.02	1110	76.08	542.23	292	23.25 Kb	783	1.14 Mb	5297	267	136	1083	5166	10209	5126	3186	4598	6768	4868	534	716	https://ftp.ncbi.nlm.nih.gov/genomes/all/GCA/000/978/075/GCA_000978075.3_Sc_YJM1477_v1/GCA_000978075.3_Sc_YJM1477_v1_genomic.fna.gz	https://ftp.ncbi.nlm.nih.gov/genomes/all/GCA/000/978/075/GCA_000978075.3_Sc_YJM1477_v1/GCA_000978075.3_Sc_YJM1477_v1_genomic.gff.gz
92	YJM1478	GCA_000978105.2	12.7	18	6.30 Kb	1,96 Mb	705.75 Kb	38.55	0.03	914.92 Kb	5	536.07 Kb	12	339.78 Kb	14	96.678	2.012	0.094	1.217	6997	9.8	51	14.73 Kb	1401.31	1053	77.18	550.79	297	23.62 Kb	1179	1.68 Mb	5280	259	135	1079	5155	10213	5116	3190	4587	6784	4862	529	713	https://ftp.ncbi.nlm.nih.gov/genomes/all/GCA/000/978/105/GCA_000978105.2_Sc_YJM1478_v1/GCA_000978105.2_Sc_YJM1478_v1_genomic.fna.gz	https://ftp.ncbi.nlm.nih.gov/genomes/all/GCA/000/978/105/GCA_000978105.2_Sc_YJM1478_v1/GCA_000978105.2_Sc_YJM1478_v1_genomic.gff.gz
93	YJM1479	GCA_000978135.2	12.43	18	6.09 Kb	1,73 Mb	690.37 Kb	38.41	0.06	905.52 Kb	6	420.56 Kb	13	316.78 Kb	14	96.724	1.965	0.094	1.217	6708	9.47	1	14.73 Kb	1411.59	1113	76.2	539.81	296	23.36 Kb	893	1.3 Mb	5296	262	137	1074	5178	10178	5134	3199	4612	6796	4881	530	710	https://ftp.ncbi.nlm.nih.gov/genomes/all/GCA/000/978/135/GCA_000978135.2_Sc_YJM1479_v1/GCA_000978135.2_Sc_YJM1479_v1_genomic.fna.gz	https://ftp.ncbi.nlm.nih.gov/genomes/all/GCA/000/978/135/GCA_000978135.2_Sc_YJM1479_v1/GCA_000978135.2_Sc_YJM1479_v1_genomic.gff.gz
94	YJM1526	GCA_000978165.2	12.53	18	6.18 Kb	1,9 Mb	695.96 Kb	38.52	0.05	911.17 Kb	5	554.88 Kb	12	308.45 Kb	14	95.133	2.059	0.094	2.714	6862	9.64	5	14.73 Kb	1404.14	1096	76.91	547.76	293	23.32 Kb	1102	1.6 Mb	5234	261	136	1067	5108	10155	5072	3145	4551	6688	4819	520	696	https://ftp.ncbi.nlm.nih.gov/genomes/all/GCA/000/978/165/GCA_000978165.2_Sc_YJM1526_v1/GCA_000978165.2_Sc_YJM1526_v1_genomic.fna.gz	https://ftp.ncbi.nlm.nih.gov/genomes/all/GCA/000/978/165/GCA_000978165.2_Sc_YJM1526_v1/GCA_000978165.2_Sc_YJM1526_v1_genomic.gff.gz
95	YJM1527	GCA_000978195.2	12.71	18	6.30 Kb	2,07 Mb	706.37 Kb	38.59	0.05	915.19 Kb	5	552.04 Kb	12	318.91 Kb	14	96.163	1.965	0.14	1.731	7109	10.02	6	14.73 Kb	1409.93	1092	78.83	559.12	291	23.15 Kb	1311	1.9 Mb	5277	267	137	1069	5155	10192	5113	3186	4586	6762	4856	528	709	https://ftp.ncbi.nlm.nih.gov/genomes/all/GCA/000/978/195/GCA_000978195.2_Sc_YJM1527_v1/GCA_000978195.2_Sc_YJM1527_v1_genomic.fna.gz	https://ftp.ncbi.nlm.nih.gov/genomes/all/GCA/000/978/195/GCA_000978195.2_Sc_YJM1527_v1/GCA_000978195.2_Sc_YJM1527_v1_genomic.gff.gz
96	YJM1549	GCA_000978225.2	13.22	17	78.28 Kb	2,56 Mb	777.45 Kb	38.8	0.04	896.17 Kb	5	556.93 Kb	12	310.61 Kb	14	96.584	2.059	0.094	1.263	7739	10.92	5	14.73 Kb	1411.61	1062	82.66	585.55	292	23.25 Kb	1883	2.74 Mb	5322	270	134	1082	5197	10208	5153	3195	4620	6772	4895	530	720	https://ftp.ncbi.nlm.nih.gov/genomes/all/GCA/000/978/225/GCA_000978225.2_Sc_YJM1549_v1/GCA_000978225.2_Sc_YJM1549_v1_genomic.fna.gz	https://ftp.ncbi.nlm.nih.gov/genomes/all/GCA/000/978/225/GCA_000978225.2_Sc_YJM1549_v1/GCA_000978225.2_Sc_YJM1549_v1_genomic.gff.gz
97	YJM1573	GCA_000978255.2	12.24	17	78.39 Kb	1,54 Mb	720.05 Kb	38.37	0.04	905.40 Kb	6	416.10 Kb	13	303.83 Kb	14	96.865	2.012	0.094	1.029	6526	9.18	64	14.73 Kb	1406.44	1125	74.98	533.13	294	23.41 Kb	673	976.43 Kb	5327	260	140	1082	5212	10222	5169	3204	4640	6803	4911	532	723	https://ftp.ncbi.nlm.nih.gov/genomes/all/GCA/000/978/255/GCA_000978255.2_Sc_YJM1573_v1/GCA_000978255.2_Sc_YJM1573_v1_genomic.fna.gz	https://ftp.ncbi.nlm.nih.gov/genomes/all/GCA/000/978/255/GCA_000978255.2_Sc_YJM1573_v1/GCA_000978255.2_Sc_YJM1573_v1_genomic.gff.gz
98	YJM1574	GCA_000978285.2	12.29	18	6.18 Kb	1,81 Mb	682.61 Kb	38.48	0.04	899.66 Kb	5	405.99 Kb	13	306.73 Kb	14	95.414	1.965	0.094	2.527	6738	9.46	5	14.73 Kb	1403.79	1101	76.98	548.38	290	23.09 Kb	981	1.43 Mb	5229	259	138	1073	5111	10191	5069	3156	4548	6714	4815	526	709	https://ftp.ncbi.nlm.nih.gov/genomes/all/GCA/000/978/285/GCA_000978285.2_Sc_YJM1574_v1/GCA_000978285.2_Sc_YJM1574_v1_genomic.fna.gz	https://ftp.ncbi.nlm.nih.gov/genomes/all/GCA/000/978/285/GCA_000978285.2_Sc_YJM1574_v1/GCA_000978285.2_Sc_YJM1574_v1_genomic.gff.gz
99	YJM1592	GCA_000978315.2	12.32	17	80.79 Kb	1,77 Mb	724.86 Kb	38.46	0.05	900.53 Kb	5	514.16 Kb	12	302.48 Kb	14	96.49	2.012	0.094	1.404	6742	9.5	64	14.71 Kb	1408.5	1107	77.06	547.12	296	23.60 Kb	948	1.38 Mb	5274	261	136	1061	5162	10207	5123	3188	4596	6769	4869	529	706	https://ftp.ncbi.nlm.nih.gov/genomes/all/GCA/000/978/315/GCA_000978315.2_Sc_YJM1592_v1/GCA_000978315.2_Sc_YJM1592_v1_genomic.fna.gz	https://ftp.ncbi.nlm.nih.gov/genomes/all/GCA/000/978/315/GCA_000978315.2_Sc_YJM1592_v1/GCA_000978315.2_Sc_YJM1592_v1_genomic.gff.gz
100	YJM1615	GCA_000978345.2	12.7	18	6.12 Kb	2,02 Mb	705.82 Kb	38.51	0.05	901.74 Kb	5	414.08 Kb	13	304.79 Kb	14	95.976	2.059	0.14	1.825	6940	9.78	64	14.73 Kb	1409.42	1101	76.99	546.25	294	23.41 Kb	1124	1.63 Mb	5282	258	142	1079	5164	10203	5126	3180	4595	6755	4869	529	713	https://ftp.ncbi.nlm.nih.gov/genomes/all/GCA/000/978/345/GCA_000978345.2_Sc_YJM1615_v1/GCA_000978345.2_Sc_YJM1615_v1_genomic.fna.gz	https://ftp.ncbi.nlm.nih.gov/genomes/all/GCA/000/978/345/GCA_000978345.2_Sc_YJM1615_v1/GCA_000978345.2_Sc_YJM1615_v1_genomic.gff.gz

## Sheet: Pectobacterium
Table 4. Genome and annotation statistics of Pectobacterium genomes.
Genome and annotation files are available at https://doi.org/10.4121/14061122.v2
Genome number	Strain name	Assembly identifier	Biosample	Type strain	Genome size (MB)	Sequences	Shortest sequence	Longest sequence	Average sequence length	GC content (%)	Percentage of genome unknown	N50	L50	N90	L90	N95	L95	BUSCO single copy (%)	BUSCO duplicated (%)	BUSCO fragmented (%)	BUSCO missing (%)	Gene count	Total gene length (Mb)	Shortest gene	Longest gene	Average gene length	Median gene length	Genome covered by genes (%)	Gene density per Mb	Genes with any functional annotation	Secreted protein candidates	Receptor protein candidates	Transmembrane protein candidates	Genes with COG function	Distinct GO terms	Genes with GO	Distinct PFAM domains	Genes with PFAM	Distinct InterPro domains	Genes with InterPro	Distinct TIGRFAMS	Genes with TIGRFAMS
1	P. brasiliense GBBC 1756	JACGEW000000000	SAMN15660278	-	4.66 Mb	40	209 bp	1.84 Mb	116.46 Kb	51.99	0.01	854.08 Kb	2	95.21 Kb	8	66.11 Kb	11	99.091	0.455	0.227	0.227	4160	4.03 Mb	90	14.62 Kb	968.84	858	86.52	893.03	3939	586	144	776	3830	4866	3157	2475	3725	5547	3775	1356	1512
2	P. brasiliense SX309	GCF_002068115.1	-	-	4.97 Mb	1	4.97 Mb	4.97 Mb	4.97 Mb	52.18	0	4.97 Mb	1	4.97 Mb	1	4.97 Mb	1	99.091	0.455	0.227	0.227	4357	4.29 Mb	90	25.75 Kb	983.56	858	86.29	877.31	4136	608	152	818	4007	4875	3228	2518	3873	5608	3929	1388	1559
3	P. aquaticum A212-S19-A16	GCF_003382565.2	-	T	4.35 Mb	119	202	324.47 Kb	36.54 Kb	51.22	0.1	110.75 Kb	11	29.04 Kb	39	19.31 Kb	48	99.545	0.227	0.227	-	3976	3.72 Mb	90	9.67 Kb	934.62	823	85.46	914.43	3721	499	126	717	3601	4752	2935	2446	3467	5448	3530	1331	1451
4	P. aquaticum A105-S21-F16	GCF_003382585.2	-	-	4.31 Mb	135	200	336.77 Kb	31.93 Kb	51.38	0.06	111.22 Kb	12	25.57 Kb	38	14.58 Kb	49	99.318	0.227	0.227	0.227	3876	3.68 Mb	90	11.25 Kb	948.96	831	85.32	899.13	3653	498	121	686	3555	4735	2916	2394	3412	5377	3477	1302	1419
5	P. aquaticum A104-S21-F16	GCF_003382595.2	-	-	4.40 Mb	133	211	223.89 Kb	33.05 Kb	51.41	0.15	107.18 Kb	14	26.88 Kb	42	14.66 Kb	52	99.318	0.227	0.227	0.227	3972	3.73 Mb	90	9.57 Kb	939.26	825	84.87	903.62	3703	498	126	696	3615	4750	2935	2427	3489	5411	3545	1313	1440
6	P. aquaticum A101-S19-F16	GCF_003382625.2	-	-	4.27 Mb	104	201	600.77 Kb	41.10 Kb	51.55	0.14	185.80 Kb	8	29.88 Kb	34	15.41 Kb	44	99.318	0.227	0.227	0.227	3836	3.64 Mb	90	9.67 Kb	948.52	837	85.13	897.49	3624	498	122	696	3532	4736	2890	2411	3406	5401	3461	1327	1442
7	P. aquaticum A35-S23-M15	GCF_003382645.2	-	-	4.47 Mb	152	202	324.24 Kb	29.39 Kb	51.28	0.14	120.95 Kb	12	20.43 Kb	43	12.03 Kb	57	99.545	0.227	0.227	-	4030	3.80 Mb	90	17.49 Kb	942.36	819	85.01	902.12	3757	511	132	707	3643	4738	2931	2438	3499	5436	3561	1330	1464
8	P. aquaticum A127-S21-F16	GCF_003382655.2	-	-	4.47 Mb	208	205	272.51 Kb	21.47 Kb	51.22	0.2	82.36 Kb	17	17.36 Kb	60	8.11 Kb	78	99.545	0.227	0.227	-	4047	3.77 Mb	90	9.57 Kb	930.91	816	84.37	906.36	3754	512	128	728	3635	4756	2944	2431	3486	5427	3550	1328	1454
9	P. parmentieri IFB5432	GCF_003628635.1	-	-	5.01 Mb	1	5.01 Mb	5.01 Mb	5.01 Mb	50.45	0	5.01 Mb	1	5.01 Mb	1	5.01 Mb	1	99.091	0.455	0.227	0.227	4537	4.28 Mb	90	14.61 Kb	943.09	825	85.4	905.49	4189	597	149	817	4037	4825	3243	2557	3896	5661	3973	1382	1574
10	P. atrosepticum HAI2-SCRI1043	GCF_003800545.1	-	-	4.93 Mb	50	205	1.95 Mb	98.67 Kb	51	0	1.16 Mb	2	163.01 Kb	7	117.86 Kb	8	99.545	0.227	0.227	-	4368	4.26 Mb	90	18.31 Kb	974.25	855	86.26	885.39	4144	609	151	797	4026	4898	3264	2517	3896	5653	3962	1396	1575
11	P. versatile 14A	GCF_003932035.1	-	-	5.01 Mb	3	5.22 Kb	5.00 Mb	1.67 Mb	51.75	0	5.00 Mb	1	5.00 Mb	1	5.00 Mb	1	99.091	0.455	0.227	0.227	4463	4.31 Mb	90	18.07 Kb	965.49	852	86.02	890.92	4233	640	156	839	4099	4858	3332	2529	3977	5639	4042	1396	1588
12	P. versatile F16	GCF_003990505.1	-	-	5.07 Mb	96	217	736.99 Kb	52.76 Kb	51.82	0	207.60 Kb	7	47.94 Kb	25	28.48 Kb	32	98.636	0.455	0.455	0.455	4549	4.35 Mb	90	15.50 Kb	956.38	837	85.89	898.07	4272	630	162	849	4141	4859	3331	2567	4016	5674	4073	1391	1582
13	P. brasiliense F126	GCF_003990515.1	-	-	5.03 Mb	83	239	820.44 Kb	60.56 Kb	52.04	0	294.14 Kb	5	59.51 Kb	20	34.32 Kb	25	99.091	0.455	0.227	0.227	4450	4.34 Mb	90	15.24 Kb	975.63	852	86.38	885.34	4157	633	156	831	4019	4898	3245	2563	3904	5663	3959	1385	1564
14	P. polaris F109	GCF_003990525.1	-	-	4.86 Mb	60	342	557.71 Kb	80.98 Kb	51.94	0	195.32 Kb	9	68.65 Kb	24	32.08 Kb	30	99.318	0.227	0.227	0.227	4311	4.20 Mb	90	17.42 Kb	973.92	852	86.41	887.28	4077	600	143	816	3940	4811	3211	2523	3831	5636	3880	1382	1542
15	P. parmentieri IFB5427	GCF_003992745.1	-	-	5.23 Mb	2	102.00 Kb	5.13 Mb	2.61 Mb	50.4	0	5.13 Mb	1	5.13 Mb	1	5.13 Mb	1	99.091	0.455	0.227	0.227	4769	4.46 Mb	90	14.60 Kb	935.71	813	85.37	912.33	4363	637	162	850	4163	4830	3302	2613	4021	5724	4095	1381	1576
16	P. zantedeschiae PC2	GCF_004137785.1	-	-	5.09 Mb	16	3.70 Kb	1.95 Mb	318.38 Kb	50.37	0.02	813.92 Kb	2	225.92 Kb	8	181.83 Kb	9	99.091	0.455	0.227	0.227	4542	4.40 Mb	90	14.62 Kb	969.17	846	86.41	891.64	4260	660	153	846	4108	4829	3314	2530	3985	5624	4046	1384	1595
17	P. zantedeschiae 9M	GCF_004137795.1	-	T	5.06 Mb	13	3.22 Kb	3.25 Mb	388.92 Kb	50.74	0.02	3.25 Mb	1	236.62 Kb	5	197.92 Kb	6	98.864	0.682	0.227	0.227	4464	4.39 Mb	90	17.40 Kb	983.13	861	86.8	882.91	4226	648	152	841	4092	4859	3303	2556	3978	5663	4036	1389	1599
18	P. versatile CFBP1552	GCF_004296665.1	-	-	4.93 Mb	44	220	1.14 Mb	112.16 Kb	51.81	0.03	457.94 Kb	4	108.22 Kb	13	68.03 Kb	16	99.091	0.455	0.227	0.227	4370	4.26 Mb	90	17.32 Kb	975.64	861	86.39	885.52	4145	637	162	826	4021	4840	3294	2515	3907	5621	3962	1379	1561
19	P. versatile A75-S21-O15	GCF_004296675.1	-	-	4.96 Mb	99	202	434.91 Kb	50.07 Kb	51.8	0.09	157.24 Kb	11	42.26 Kb	32	29.47 Kb	39	99.091	0.455	0.227	0.227	4445	4.27 Mb	90	12.24 Kb	959.69	846	86.05	896.64	4195	621	159	818	4078	4852	3301	2528	3944	5645	4008	1394	1579
20	P. versatile CFBP6051	GCF_004296685.1	-	T	4.95 Mb	112	207	228.17 Kb	44.19 Kb	51.92	0.05	102.44 Kb	18	37.66 Kb	50	22.14 Kb	59	99.091	0.455	0.227	0.227	4392	4.26 Mb	90	12.26 Kb	968.88	852	85.98	887.38	4128	622	152	814	4006	4841	3258	2510	3883	5616	3956	1383	1574
21	P. versatile A67-S18-O15	GCF_004296715.1	-	-	4.97 Mb	51	211	726.63 Kb	97.37 Kb	51.86	0.04	264.92 Kb	6	102.94 Kb	17	70.21 Kb	20	99.091	0.455	0.227	0.227	4432	4.29 Mb	90	14.60 Kb	967.83	853	86.38	892.48	4213	626	161	825	4093	4857	3331	2538	3985	5664	4036	1389	1587
22	P. versatile A69-S13-O15	GCA_004296725.1	-	-	4.89 Mb	50	208	992.13 Kb	97.74 Kb	51.9	0.09	268.84 Kb	6	85.83 Kb	16	55.23 Kb	20	99.091	0.455	0.227	0.227	4317	4.22 Mb	90	14.61 Kb	976.98	864	86.3	883.34	4120	621	163	816	4006	4852	3285	2492	3893	5598	3949	1387	1570
23	P. versatile CFBP5663	GCF_004296765.1	-	-	5.10 Mb	53	211	873.40 Kb	96.26 Kb	51.45	0.02	355.85 Kb	5	62.85 Kb	19	40.32 Kb	24	99.091	0.455	0.227	0.227	4528	4.40 Mb	90	17.20 Kb	972.05	849	86.27	887.53	4268	638	162	831	4123	4862	3352	2545	3987	5685	4065	1393	1578
24	P. polonicum DPMP315	GCF_005497185.1	-	T	4.84 Mb	71	334	522.84 Kb	68.11 Kb	51.28	0	163.65 Kb	8	60.65 Kb	27	36.13 Kb	32	98.409	0.682	0.227	0.682	4391	4.13 Mb	90	14.60 Kb	941.17	828	85.45	907.96	4094	626	155	805	3962	4822	3237	2493	3847	5565	3912	1366	1562
25	P. carotovorum LMG 2410	GCA_005771575.1	-	-	4.78 Mb	121	205	879.47 Kb	39.51 Kb	51.9	0	339.67 Kb	5	97.38 Kb	17	43.85 Kb	20	99.091	0.455	0.227	0.227	4224	4.12 Mb	90	17.24 Kb	975.29	861	86.17	883.58	4021	593	155	807	3897	4870	3219	2455	3792	5535	3852	1356	1533
26	P. atrosepticum SCRI1043	GCF_000011605.1	-	-	5.06 Mb	1	5.06 Mb	5.06 Mb	5.06 Mb	50.97	0	5.06 Mb	1	5.06 Mb	1	5.06 Mb	1	99.545	0.227	0.227	-	4461	4.36 Mb	90	22.57 Kb	977.62	852	86.12	880.92	4228	626	152	822	4097	4900	3296	2549	3962	5697	4033	1420	1602
27	P. aroidearum PC1	GCF_000023605.1	-	-	4.86 Mb	1	4.86 Mb	4.86 Mb	4.86 Mb	51.93	0	4.86 Mb	1	4.86 Mb	1	4.86 Mb	1	99.091	0.455	0.227	0.227	4276	4.22 Mb	90	14.63 Kb	986.24	867	86.72	879.31	4086	614	160	801	3976	4836	3264	2487	3888	5585	3926	1367	1571
28	P. parmentieri WPP163	GCF_000024645.1	-	-	5.06 Mb	1	5.06 Mb	5.06 Mb	5.06 Mb	50.48	0	5.06 Mb	1	5.06 Mb	1	5.06 Mb	1	99.091	0.455	0.227	0.227	4516	4.32 Mb	90	17.95 Kb	957.37	837	85.38	891.8	4192	612	148	833	4037	4817	3229	2536	3892	5634	3971	1393	1603
29	P. parmentieri SCC3193	GCF_000260925.1	-	-	5.16 Mb	1	5.16 Mb	5.16 Mb	5.16 Mb	50.37	0	5.16 Mb	1	5.16 Mb	1	5.16 Mb	1	99.091	0.455	0.227	0.227	4715	4.40 Mb	90	9.69 Kb	933.25	813	85.2	912.98	4359	643	155	868	4184	4817	3301	2558	4000	5668	4095	1394	1618
30	P. brasiliense PCC21	GCF_000294535.1	-	-	4.84 Mb	1	4.84 Mb	4.84 Mb	4.84 Mb	52.18	0	4.84 Mb	1	4.84 Mb	1	4.84 Mb	1	98.636	0.455	0.682	0.227	4260	4.19 Mb	90	18.23 Kb	983.86	861	86.55	879.66	4027	591	142	808	3910	4886	3208	2495	3802	5577	3854	1363	1537
31	P. atrosepticum CFBP 6276	GCF_000389755.1	-	-	4.87 Mb	4	2.69 Kb	3.77 Mb	1.22 Mb	51.08	0.01	3.77 Mb	1	1.09 Mb	2	1.09 Mb	2	99.318	0.455	0.227	-	4251	4.18 Mb	90	21.15 Kb	983.64	864	85.87	873	4067	610	155	809	3952	4891	3224	2515	3841	5645	3894	1411	1588
32	P. parmentieri CFIA1002	GCF_000632375.1	-	-	5.01 Mb	42	583	875.54 Kb	119.25 Kb	50.59	0.01	345.20 Kb	5	82.10 Kb	17	52.42 Kb	20	99.091	0.455	0.227	0.227	4483	4.27 Mb	90	16.35 Kb	953.33	840	85.33	895.07	4173	610	151	807	4020	4818	3240	2522	3878	5617	3949	1388	1579
33	P. atrosepticum JG10-08	GCF_000696465.1	-	-	5.00 Mb	1	5.00 Mb	5.00 Mb	5.00 Mb	51.15	0	5.00 Mb	1	5.00 Mb	1	5.00 Mb	1	99.091	0.455	0.227	0.227	4387	4.33 Mb	90	21.15 Kb	986.7	861	86.49	876.54	4188	629	158	820	4060	4895	3269	2550	3929	5684	3993	1417	1600
34	P. brasiliense CFIA1009	GCF_000738105.1	-	-	4.75 Mb	29	572	773.78 Kb	163.95 Kb	52.15	0.1	369.20 Kb	5	185.46 Kb	11	73.30 Kb	13	98.409	0.455	0.909	0.227	4228	4.08 Mb	90	14.62 Kb	964.4	852	85.76	889.24	3983	588	148	800	3856	4863	3143	2481	3738	5551	3789	1360	1526
35	P. brasiliense CFIA1001	GCF_000738115.1	-	-	4.76 Mb	18	641	1.52 Mb	264.67 Kb	52.1	0.03	1.16 Mb	2	309.40 Kb	6	116.40 Kb	7	99.091	0.455	0.227	0.227	4245	4.13 Mb	90	14.62 Kb	972.39	861	86.65	891.05	4040	610	147	799	3924	4894	3235	2501	3822	5584	3869	1361	1540
36	P. brasiliense CFIA1033	GCF_000738125.1	-	-	4.70 Mb	60	501	405.77 Kb	78.36 Kb	51.26	0.04	137.22 Kb	10	60.67 Kb	30	46.72 Kb	34	98.864	0.455	0.227	0.455	4183	4.00 Mb	90	17.56 Kb	957.25	840	85.16	889.67	3937	575	130	774	3803	4777	3114	2470	3663	5498	3734	1322	1484
37	P. atrosepticum 21a	GCF_000740965.1	-	-	5.02 Mb	2	32.44 Kb	4.99 Mb	2.51 Mb	51.11	0	4.99 Mb	1	4.99 Mb	1	4.99 Mb	1	99.318	0.455	0.227	-	4462	4.34 Mb	90	22.57 Kb	973.6	849	86.47	888.09	4235	637	157	835	4096	4900	3271	2562	3972	5707	4033	1417	1610
38	P. betavasculorum NCPPB 2795	GCF_000749845.1	-	T	4.69 Mb	113	212	1.68 Mb	41.53 Kb	51.17	0	472.93 Kb	3	62.25 Kb	17	30.91 Kb	22	98.864	0.455	0.227	0.455	4215	4.02 Mb	90	11.20 Kb	953.25	831	85.62	898.23	3959	566	143	751	3842	4830	3136	2514	3702	5611	3770	1381	1522
39	P. carotovorum NCPPB 312	GCF_000749855.1	-	-	4.77 Mb	57	204	1.01 Mb	83.65 Kb	51.92	0	547.05 Kb	4	97.47 Kb	12	69.27 Kb	15	99.091	0.455	0.227	0.227	4257	4.11 Mb	90	15.66 Kb	964.49	852	86.11	892.82	4009	596	141	803	3885	4800	3179	2492	3785	5582	3832	1354	1518
40	P. wasabiae NCPPB 3701	GCF_000749865.1	-	T	5.01 Mb	103	203	737.62 Kb	48.68 Kb	50.54	0	355.84 Kb	5	86.27 Kb	15	45.57 Kb	19	99.091	0.455	0.227	0.227	4576	4.29 Mb	90	14.61 Kb	938.01	822	85.61	912.72	4249	649	160	817	4075	4808	3242	2579	3930	5676	4016	1406	1580
41	P. atrosepticum NCPPB 549	GCF_000749905.1	-	T	5.11 Mb	66	221	559.10 Kb	77.37 Kb	50.92	0	395.61 Kb	6	89.37 Kb	17	46.72 Kb	21	99.318	0.455	0.227	-	4549	4.38 Mb	90	13.81 Kb	963.78	846	85.86	890.89	4269	649	163	851	4100	4900	3285	2562	3965	5718	4034	1419	1597
42	P. parvum NCPPB 3395	GCF_000749915.1	-	-	4.58 Mb	130	203	806.84 Kb	35.22 Kb	51.04	0	170.56 Kb	8	39.33 Kb	29	25.68 Kb	37	99.318	0.227	0.227	0.227	4056	3.88 Mb	90	14.61 Kb	956.41	843	84.73	885.93	3834	559	140	753	3705	4792	3087	2423	3586	5449	3648	1306	1435
43	P. betavasculorum NCPPB 2793	GCF_000749925.1	-	-	4.68 Mb	139	200	1.20 Mb	33.69 Kb	50.97	0	301.65 Kb	4	43.53 Kb	18	25.87 Kb	25	98.864	0.455	0.227	0.455	4174	3.99 Mb	90	14.34 Kb	956.63	840	85.26	891.29	3957	552	146	751	3853	4833	3173	2477	3710	5572	3769	1354	1500
44	P. atrosepticum NCPPB 3404	GCF_000749965.1	-	-	4.90 Mb	57	200	1.32 Mb	85.98 Kb	51.05	0	564.69 Kb	3	63.42 Kb	15	44.36 Kb	19	99.545	0.227	0.227	-	4309	4.19 Mb	90	13.81 Kb	973.02	861	85.55	879.22	4093	619	156	805	3976	4893	3237	2508	3849	5642	3911	1409	1583
45	P. wasabiae NCPPB 3702	GCF_000754685.1	-	-	5.02 Mb	110	200	789.63 Kb	45.60 Kb	50.55	0	465.25 Kb	4	78.65 Kb	15	42.46 Kb	20	99.091	0.455	0.227	0.227	4575	4.29 Mb	90	14.61 Kb	938.27	822	85.58	912.12	4248	649	161	816	4074	4808	3242	2579	3930	5676	4016	1406	1580
46	P. brasiliense LMG 21371	GCF_000754695.1	-	-	4.83 Mb	88	500	1.00 Mb	54.88 Kb	52.13	0	514.70 Kb	4	105.89 Kb	11	76.74 Kb	14	98.864	0.682	0.227	0.227	4292	4.15 Mb	90	14.63 Kb	965.76	850	85.82	888.64	4043	614	152	811	3924	4881	3218	2506	3819	5598	3866	1346	1522
47	P. brasiliense LMG 21372	GCF_000754705.1	-	-	4.92 Mb	52	501	2.01 Mb	94.66 Kb	52.16	0	1.06 Mb	2	135.64 Kb	8	62.42 Kb	11	98.864	0.682	0.227	0.227	4402	4.26 Mb	90	14.61 Kb	967.13	852	86.49	894.29	4128	631	162	817	3997	4862	3236	2547	3881	5650	3942	1369	1562
48	P. odoriferum NCPPB3841	GCF_000754715.1	-	-	5.50 Mb	269	204	580.48 Kb	20.46 Kb	51.51	0	238.67 Kb	9	29.92 Kb	37	7.71 Kb	54	98.636	0.909	0.227	0.227	4967	4.64 Mb	90	16.92 Kb	934.33	801	84.31	902.34	4539	660	162	885	4338	4860	3352	2627	4146	5730	4228	1393	1627
49	P. odoriferum NCPPB 3839	GCF_000754765.1	-	T	5.07 Mb	170	209	1.13 Mb	29.84 Kb	51.65	0	278.77 Kb	5	34.18 Kb	30	21.80 Kb	39	99.091	0.455	0.227	0.227	4540	4.31 Mb	90	17.54 Kb	950.2	822	85.05	895.08	4215	624	147	828	4054	4800	3204	2521	3902	5544	3969	1332	1520
50	P. parmentieri RNS 08-42-1A	GCF_000757625.1	-	-	5.02 Mb	8	2.03 Kb	3.31 Mb	626.92 Kb	50.38	0.7	3.31 Mb	1	716.68 Kb	3	193.06 Kb	4	99.091	0.455	0.227	0.227	4517	4.24 Mb	90	14.60 Kb	938.83	822	84.55	900.63	4167	598	152	820	3999	4822	3217	2554	3863	5650	3929	1378	1552
51	P. fontis M022	GCF_000803215.1	-	T	4.15 Mb	107	302	238.21 Kb	38.82 Kb	51.22	0	126.20 Kb	12	38.69 Kb	36	21.77 Kb	43	99.091	0.682	0.227	-	3723	3.57 Mb	90	15.16 Kb	959.93	834	86.04	896.29	3517	486	126	660	3414	4734	2832	2385	3314	5355	3362	1268	1375
52	P. actinidiae KKH3	GCF_000803315.1	-	T	4.92 Mb	3	2.16 Kb	4.07 Mb	1.64 Mb	51.54	0	4.07 Mb	1	851.33 Kb	2	851.33 Kb	2	99.091	0.682	0.227	-	4267	4.26 Mb	90	25.73 Kb	997.71	870	86.49	866.89	4092	606	139	814	3990	4842	3282	2491	3879	5594	3930	1353	1562
53	P. brasiliense Y49	GCF_000808115.1	-	-	4.70 Mb	31	532	507.71 Kb	151.70 Kb	52.01	0.01	269.64 Kb	6	107.48 Kb	18	69.10 Kb	20	98.864	0.455	0.455	0.227	4231	4.06 Mb	90	16.19 Kb	959.56	852	86.33	899.7	4000	601	143	782	3883	4888	3177	2520	3763	5602	3812	1364	1522
54	P. brasiliense Y62	GCF_000808145.1	-	-	4.86 Mb	14	1.31 Kb	1.93 Mb	346.93 Kb	51.98	0	816.39 Kb	2	247.95 Kb	7	126.20 Kb	8	99.091	0.455	0.227	0.227	4281	4.20 Mb	90	17.69 Kb	981.9	864	86.54	881.4	4058	602	150	818	3925	4886	3202	2507	3801	5602	3853	1382	1547
55	P. brasiliense Y64	GCF_000808195.1	-	-	4.82 Mb	15	40.13 Kb	1.41 Mb	321.09 Kb	52.14	0.01	408.70 Kb	3	184.50 Kb	10	158.06 Kb	11	99.091	0.455	0.227	0.227	4225	4.15 Mb	90	18.18 Kb	983.39	864	86.27	877.23	4020	604	148	808	3897	4876	3184	2494	3784	5586	3837	1368	1532
56	P. brasiliense Y21	GCF_000808235.1	-	-	4.76 Mb	22	1.08 Kb	864.25 Kb	216.48 Kb	52.11	0	385.89 Kb	4	148.90 Kb	12	83.95 Kb	14	99.318	0.227	0.227	0.227	4224	4.11 Mb	90	14.61 Kb	973.77	861	86.36	886.91	4007	600	152	798	3897	4871	3165	2489	3772	5583	3826	1386	1548
57	P. brasiliense Y29	GCF_000808245.1	-	-	4.82 Mb	27	572	1.09 Mb	178.35 Kb	51.87	0	262.73 Kb	6	103.18 Kb	17	86.63 Kb	19	99.091	0.455	0.227	0.227	4292	4.15 Mb	90	19.46 Kb	967.75	846	86.25	891.29	4050	604	144	795	3937	4871	3183	2519	3802	5608	3865	1374	1530
58	P. brasiliense YC Y46	GCF_000808255.1	-	-	4.78 Mb	31	1.12 Kb	688.06 Kb	154.12 Kb	52.01	0	265.12 Kb	6	105.34 Kb	16	49.77 Kb	19	99.091	0.455	0.227	0.227	4244	4.12 Mb	90	14.61 Kb	970.95	858	86.25	888.29	4028	609	142	804	3900	4872	3195	2501	3802	5583	3845	1368	1545
59	P. brasiliense Y31	GCF_000808295.1	-	-	4.83 Mb	14	1.11 Kb	1.96 Mb	344.72 Kb	52.02	0	903.35 Kb	2	163.65 Kb	7	114.65 Kb	9	98.864	0.455	0.455	0.227	4247	4.17 Mb	90	17.63 Kb	982.09	861	86.43	880.02	4036	599	154	816	3903	4873	3189	2507	3786	5602	3838	1379	1537
60	P. brasiliense Y3	GCF_000808315.1	-	-	4.74 Mb	16	532	1.17 Mb	296.24 Kb	52.12	0.01	678.25 Kb	3	162.94 Kb	8	91.21 Kb	10	99.091	0.455	0.227	0.227	4165	4.10 Mb	90	17.69 Kb	983.59	870	86.43	878.72	3971	586	147	801	3852	4881	3181	2467	3747	5548	3792	1359	1526
61	P. brasiliense Y65	GCF_000808335.1	-	-	4.68 Mb	31	2.81 Kb	394.82 Kb	150.99 Kb	51.99	0	239.24 Kb	8	88.18 Kb	20	59.07 Kb	23	98.636	0.455	0.227	0.682	4157	4.04 Mb	93	17.57 Kb	971.41	855	86.27	888.14	3946	585	142	778	3830	4856	3147	2451	3722	5530	3769	1356	1511
62	P. brasiliense B6	GCF_000808355.1	-	-	4.68 Mb	34	304	758.11 Kb	137.76 Kb	52.2	0	286.74 Kb	5	78.08 Kb	17	40.32 Kb	21	98.864	0.455	0.455	0.227	4177	4.04 Mb	90	14.60 Kb	966.07	852	86.15	891.8	3981	594	144	786	3869	4868	3161	2501	3753	5579	3806	1373	1536
63	P. brasiliense S2	GCF_000808375.1	-	-	4.84 Mb	37	369	619.98 Kb	130.73 Kb	52.03	0.01	261.97 Kb	7	66.42 Kb	19	43.08 Kb	23	99.091	0.455	0.227	0.227	4367	4.18 Mb	90	18.06 Kb	957.36	846	86.43	902.85	4124	603	148	804	4001	4882	3229	2557	3871	5651	3926	1382	1555
64	P. brasiliense Y52	GCF_000808385.1	-	-	4.78 Mb	17	38.51 Kb	975.38 Kb	281.18 Kb	52.21	0.01	430.00 Kb	4	139.59 Kb	12	108.31 Kb	14	99.318	0.227	0.227	0.227	4232	4.14 Mb	90	17.62 Kb	978.85	864	86.66	885.34	4034	595	144	812	3921	4873	3176	2495	3799	5585	3854	1391	1563
65	P. carotovorum Y16	GCF_000808435.1	-	-	4.74 Mb	29	19.94 Kb	479.99 Kb	163.49 Kb	51.91	0.01	272.42 Kb	7	83.49 Kb	19	56.32 Kb	23	99.091	0.455	0.227	0.227	4242	4.09 Mb	90	14.60 Kb	963.61	852	86.22	894.72	4026	582	150	812	3902	4814	3194	2482	3797	5559	3849	1359	1534
66	P. brasiliense Y60	GCF_000808455.1	-	-	4.83 Mb	16	20.01 Kb	1.20 Mb	302.03 Kb	51.96	0.01	488.48 Kb	3	180.36 Kb	10	95.77 Kb	12	99.091	0.455	0.227	0.227	4267	4.18 Mb	90	17.57 Kb	978.95	858	86.44	882.99	4037	596	147	823	3892	4879	3164	2507	3778	5601	3825	1376	1542
67	P. carotovorum Y39	GCF_000808475.1		-	4.97 Mb	12	3.13 Kb	1.27 Mb	413.80 Kb	51.93	0	839.34 Kb	3	275.17 Kb	7	251.73 Kb	8	99.091	0.455	0.227	0.227	4389	4.31 Mb	90	17.47 Kb	981.17	861	86.72	883.89	4160	634	155	861	4026	4879	3246	2508	3890	5610	3957	1388	1593
68	P. carotovorum B2	GCF_000808495.1	-	-	4.76 Mb	12	7.09 Kb	2.29 Mb	396.34 Kb	51.98	0	605.83 Kb	2	189.13 Kb	7	153.57 Kb	8	99.091	0.455	0.227	0.227	4251	4.13 Mb	90	14.60 Kb	971.87	858	86.87	893.81	4039	604	147	815	3917	4800	3191	2491	3818	5576	3873	1353	1532
69	P. carotovorum B5	GCF_000808515.1	-	-	4.83 Mb	6	41.96 Kb	1.89 Mb	804.39 Kb	52.16	0.01	1.45 Mb	2	1.08 Mb	3	217.48 Kb	4	99.091	0.455	0.227	0.227	4296	4.19 Mb	90	17.45 Kb	975.14	856	86.8	890.12	4081	615	152	810	3976	4815	3213	2497	3867	5586	3911	1366	1558
70	P. brasiliense ICMP 19477	GCF_001038675.1	-	-	4.97 Mb	16	501	1.42 Mb	310.84 Kb	52.11	0	1.12 Mb	2	141.73 Kb	6	136.96 Kb	7	98.864	0.682	0.227	0.227	4411	4.32 Mb	90	21.14 Kb	979.24	858	86.85	886.9	4169	652	155	850	4028	4875	3241	2523	3908	5621	3975	1359	1595
71	P. carotovorum ICMP 5702	GCF_001039055.1	-	T	4.77 Mb	48	209	954.99 Kb	99.48 Kb	51.9	0	448.17 Kb	4	220.39 Kb	10	73.79 Kb	13	99.091	0.455	0.227	0.227	4257	4.12 Mb	90	17.57 Kb	968.92	852	86.38	891.54	4014	596	141	805	3888	4801	3183	2491	3786	5578	3834	1354	1521
72	P. peruviense UGC32	GCF_001039065.1	-	-	4.80 Mb	28	200	681.89 Kb	171.35 Kb	51.09	0	307.29 Kb	6	150.92 Kb	15	95.39 Kb	17	99.318	0.227	0.227	0.227	4222	4.17 Mb	90	17.65 Kb	987	873	86.86	880	4044	601	154	819	3943	4920	3231	2496	3837	5615	3888	1406	1579
73	P. brasiliense BD255	GCF_001238575.1	-	-	4.82 Mb	32	601	1.66 Mb	150.62 Kb	51.99	0	1.00 Mb	2	153.82 Kb	8	129.73 Kb	10	98.864	0.682	0.227	0.227	4256	4.16 Mb	90	14.60 Kb	978.44	864	86.4	883.02	4023	612	154	816	3909	4871	3176	2509	3796	5593	3843	1361	1535
74	P. brasiliense PcbHPI01	GCF_001429565.2	-	-	4.82 Mb	70	229	1.23 Mb	68.80 Kb	52.15	0	404.39 Kb	4	158.57 Kb	11	105.80 Kb	13	98.864	0.682	0.227	0.227	4267	4.16 Mb	90	17.54 Kb	974.6	855	86.35	886.02	4038	616	153	811	3918	4883	3218	2509	3816	5605	3863	1345	1521
75	P. parmentieri RNS 08-42-1A	GCF_001742145.1	-	T	5.03 Mb	1	5.03 Mb	5.03 Mb	5.03 Mb	50.4	0	5.03 Mb	1	5.03 Mb	1	5.03 Mb	1	99.091	0.455	0.227	0.227	4532	4.29 Mb	90	14.60 Kb	945.87	825	85.21	900.84	4190	609	153	816	4017	4822	3235	2554	3884	5652	3948	1380	1563
76	P. brasiliense BC1	GCF_001932635.1	-	-	4.92 Mb	1	4.92 Mb	4.92 Mb	4.92 Mb	51.84	0	4.92 Mb	1	4.92 Mb	1	4.92 Mb	1	99.091	0.455	0.227	0.227	4341	4.23 Mb	90	19.46 Kb	974.89	855	86.01	882.25	4109	605	144	812	3993	4882	3223	2526	3864	5616	3926	1372	1538
77	P. actinidiae ICMP 19972	GCF_001984525.1	-	-	4.89 Mb	51	550	671.79 Kb	95.86 Kb	51.54	0.1	401.89 Kb	5	61.83 Kb	19	41.77 Kb	23	99.091	0.682	0.227	-	4271	4.20 Mb	90	13.17 Kb	983.41	867	85.91	873.63	4076	605	139	815	3972	4842	3262	2489	3856	5591	3910	1352	1555
78	P. actinidiae ICMP 19971	GCF_001984535.1	-	-	4.89 Mb	52	500	672.03 Kb	94.11 Kb	51.54	0.02	416.73 Kb	5	60.49 Kb	17	31.44 Kb	23	99.091	0.682	0.227	-	4269	4.21 Mb	90	16.63 Kb	986.98	867	86.1	872.33	4081	606	138	815	3978	4837	3268	2489	3861	5590	3916	1353	1557
79	P. brasiliense BF20	GCF_002250215.1	-	-	4.86 Mb	323	281	325.15 Kb	15.04 Kb	52.2	0.01	106.10 Kb	15	25.13 Kb	49	9.32 Kb	63	98.636	0.455	0.227	0.682	4314	4.10 Mb	90	14.61 Kb	950.26	831	84.4	888.18	4020	597	147	796	3899	4882	3187	2510	3798	5594	3848	1349	1530
80	P. brasiliense BF45	GCF_002250255.1	-	-	4.78 Mb	164	205	378.86 Kb	29.14 Kb	52.18	0	115.74 Kb	13	29.49 Kb	46	23.29 Kb	55	99.091	0.455	0.227	0.227	4197	4.09 Mb	90	17.36 Kb	974.63	858	85.59	878.21	3990	594	148	798	3877	4870	3200	2481	3769	5546	3815	1354	1521
81	P. polaris NIBIO1392	GCF_002288545.1	-	-	5.01 Mb	1	5.01 Mb	5.01 Mb	5.01 Mb	51.99	0	5.01 Mb	1	5.01 Mb	1	5.01 Mb	1	99.318	0.227	0.227	0.227	4392	4.32 Mb	90	17.46 Kb	984.13	861	86.3	876.92	4157	627	142	828	4036	4818	3267	2542	3916	5666	3976	1407	1582
82	P. brasiliense BZA12	GCF_002764035.1	-	-	4.92 Mb	1	4.92 Mb	4.92 Mb	4.92 Mb	51.98	0	4.92 Mb	1	4.92 Mb	1	4.92 Mb	1	98.864	0.227	0.227	0.682	4352	4.25 Mb	90	17.27 Kb	975.51	858	86.21	883.69	4134	621	148	839	4009	4883	3275	2478	3883	5575	3944	1370	1544
83	P. atrosepticum 36A	GCF_002804265.1	-	-	4.97 Mb	1	4.97 Mb	4.97 Mb	4.97 Mb	51.08	0	4.97 Mb	1	4.97 Mb	1	4.97 Mb	1	99.091	0.455	0.455	-	4337	4.28 Mb	90	22.57 Kb	986.2	864	86.14	873.41	4146	623	155	819	4027	4895	3256	2537	3903	5680	3964	1415	1589
84	P. peruviense IFB5232	GCF_002847345.1	-	T	4.79 Mb	60	235	615.58 Kb	79.76 Kb	51.1	0	199.70 Kb	8	65.39 Kb	26	41.44 Kb	31	99.318	0.227	0.227	0.227	4223	4.14 Mb	90	17.65 Kb	981.38	867	86.6	882.39	4039	599	157	815	3936	4918	3226	2498	3836	5613	3887	1404	1575
85	P. aquaticum F164	GCF_002869945.1	-	-	4.56 Mb	89	216	446.17 Kb	51.29 Kb	51.09	0	158.73 Kb	9	31.82 Kb	32	20.97 Kb	41	99.318	0.227	0.227	0.227	4200	3.90 Mb	90	17.48 Kb	927.81	801	85.37	920.12	3842	529	128	747	3704	4749	2966	2469	3564	5484	3635	1336	1468
86	P. odoriferum Q3	GCF_002904005.1	-	-	5.05 Mb	94	514	935.32 Kb	53.74 Kb	51.36	0	241.09 Kb	6	52.10 Kb	22	25.12 Kb	29	99.091	0.455	0.227	0.227	4535	4.31 Mb	90	14.61 Kb	951.48	825	85.41	897.67	4251	617	151	859	4085	4827	3223	2542	3910	5621	3985	1365	1562
87	P. odoriferum Q40	GCF_002904025.1	-	-	5.15 Mb	71	510	602.64 Kb	72.48 Kb	51.28	0	232.26 Kb	6	64.31 Kb	23	35.84 Kb	28	99.091	0.455	0.227	0.227	4600	4.40 Mb	90	17.26 Kb	956.27	822	85.49	893.95	4294	616	150	880	4115	4805	3253	2559	3943	5642	4026	1372	1561
88	P. odoriferum Q32	GCF_002904045.1	-	-	4.98 Mb	72	529	712.29 Kb	69.11 Kb	51.48	0	244.76 Kb	6	82.90 Kb	19	27.15 Kb	26	99.091	0.455	0.227	0.227	4426	4.26 Mb	90	17.42 Kb	963.02	834	85.66	889.52	4162	611	147	846	4008	4831	3209	2524	3853	5617	3926	1394	1572
89	P. odoriferum Q47	GCF_002904055.1	-	-	4.92 Mb	51	581	676.85 Kb	96.54 Kb	51.57	0	385.35 Kb	5	92.62 Kb	16	53.12 Kb	19	98.864	0.455	0.227	0.455	4372	4.22 Mb	90	14.59 Kb	965.15	837	85.7	887.97	4131	588	154	848	3979	4834	3197	2516	3833	5593	3903	1385	1569
90	P. odoriferum Q106	GCF_002904085.1	-	-	5.06 Mb	83	524	539.44 Kb	60.96 Kb	51.51	0	264.53 Kb	8	52.64 Kb	23	41.06 Kb	28	99.091	0.455	0.227	0.227	4484	4.33 Mb	90	14.59 Kb	965.99	831	85.6	886.16	4210	611	150	854	4063	4823	3234	2526	3899	5611	3983	1381	1597
91	P. odoriferum Q115	GCF_002904105.1	-	-	5.09 Mb	71	503	640.16 Kb	71.65 Kb	51.36	0	234.31 Kb	6	60.83 Kb	22	25.05 Kb	28	99.091	0.455	0.227	0.227	4510	4.35 Mb	90	17.26 Kb	965.04	840	85.56	886.57	4257	599	150	865	4091	4791	3262	2510	3924	5586	4004	1357	1552
92	P. odoriferum S6-2	GCF_002904125.1	-	-	4.87 Mb	47	511	725.94 Kb	103.58 Kb	51.7	0	293.79 Kb	5	111.19 Kb	15	43.53 Kb	19	99.091	0.455	0.227	0.227	4313	4.18 Mb	90	14.61 Kb	968.28	843	85.79	885.97	4086	590	146	823	3948	4833	3172	2498	3811	5562	3876	1347	1534
93	P. odoriferum T4	GCF_002904145.1		-	5.06 Mb	78	520	430.26 Kb	64.89 Kb	51.36	0	248.36 Kb	8	45.19 Kb	26	25.62 Kb	33	99.091	0.455	0.227	0.227	4555	4.33 Mb	90	14.59 Kb	951.52	822	85.63	899.94	4228	602	152	861	4066	4825	3217	2560	3900	5643	3978	1382	1572
94	P. odoriferum Q142	GCF_002904185.1	-	-	5.08 Mb	69	521	640.12 Kb	73.68 Kb	51.36	0	234.31 Kb	6	60.84 Kb	22	35.70 Kb	27	99.091	0.455	0.227	0.227	4514	4.35 Mb	90	17.26 Kb	963.07	837	85.51	887.91	4255	599	151	865	4086	4789	3258	2510	3920	5581	3999	1354	1545
95	P. odoriferum Q166	GCF_002904195.1	-	-	5.09 Mb	66	513	640.03 Kb	77.06 Kb	51.36	0	243.13 Kb	6	60.28 Kb	22	31.18 Kb	28	99.091	0.455	0.227	0.227	4510	4.35 Mb	90	17.26 Kb	964.78	837	85.55	886.7	4254	600	150	866	4086	4791	3258	2510	3921	5587	4000	1358	1550
96	P. odoriferum S6	GCF_002904225.1	-	-	4.87 Mb	48	511	725.94 Kb	101.44 Kb	51.71	0	282.53 Kb	5	87.91 Kb	16	42.80 Kb	20	99.091	0.455	0.227	0.227	4307	4.18 Mb	90	17.31 Kb	970.85	843	85.87	884.52	4075	589	146	822	3939	4832	3169	2497	3807	5561	3868	1347	1526
97	P. odoriferum T5	GCF_002904255.1	-	-	5.13 Mb	74	546	701.43 Kb	69.32 Kb	51.3	0.01	254.99 Kb	6	64.30 Kb	22	26.86 Kb	28	98.864	0.455	0.227	0.455	4588	4.38 Mb	90	14.61 Kb	954.57	822	85.38	894.4	4277	611	149	872	4110	4799	3247	2541	3933	5623	4022	1373	1563
98	P. atrosepticum PB72	GCF_002920025.1	-	-	4.99 Mb	51	447	650.49 Kb	97.76 Kb	51.07	0	238.55 Kb	6	69.49 Kb	19	35.79 Kb	24	99.318	0.455	0.227	-	4438	4.29 Mb	90	17.34 Kb	967.03	855	86.08	890.18	4200	635	157	825	4075	4893	3278	2553	3945	5693	4005	1418	1599
99	P. parmentieri PB20	GCF_002920045.1	-	-	4.82 Mb	47	532	796.85 Kb	102.61 Kb	50.54	0	290.27 Kb	6	82.25 Kb	16	42.15 Kb	21	99.091	0.455	0.227	0.227	4322	4.12 Mb	90	14.61 Kb	954.14	843	85.51	896.17	4047	582	152	788	3912	4810	3174	2485	3766	5565	3835	1376	1558
100	P. versatile F018	GCF_002921205.1	-	-	4.91 Mb	27	503	1.01 Mb	181.91 Kb	51.87	0	456.87 Kb	4	93.65 Kb	11	62.82 Kb	14	98.636	0.455	0.227	0.682	4353	4.24 Mb	90	17.24 Kb	974.54	861	86.37	886.26	4134	620	163	814	4024	4850	3290	2508	3916	5612	3971	1373	1555
101	P. versatile F131	GCF_002921235.1	-	-	4.79 Mb	91	266	400.32 Kb	52.64 Kb	52.05	0	151.77 Kb	10	32.59 Kb	33	22.53 Kb	42	99.091	0.455	0.227	0.227	4233	4.12 Mb	90	14.61 Kb	972.26	855	85.92	883.7	4036	598	155	796	3933	4825	3231	2482	3828	5563	3887	1368	1547
102	P. versatile F135	GCF_002921275.1	-	-	4.89 Mb	75	313	338.60 Kb	65.22 Kb	52	0.01	149.24 Kb	11	43.55 Kb	34	26.08 Kb	41	99.091	0.455	0.227	0.227	4329	4.21 Mb	90	17.24 Kb	972.99	858	86.11	885.03	4117	619	163	808	4012	4854	3285	2496	3899	5604	3953	1375	1556
103	P. versatile PB69	GCF_002921285.1	-	-	4.99 Mb	21	255	1.65 Mb	237.76 Kb	51.82	0.01	999.29 Kb	2	223.27 Kb	8	152.03 Kb	9	99.091	0.455	0.227	0.227	4427	4.32 Mb	90	16.96 Kb	976.83	858	86.61	886.64	4194	630	162	830	4067	4851	3323	2535	3950	5659	4003	1403	1584
104	P. versatile PB70	GCF_002921295.1	-	-	4.99 Mb	28	251	1.49 Mb	178.32 Kb	51.82	0.01	457.87 Kb	3	223.22 Kb	10	149.18 Kb	11	99.091	0.455	0.227	0.227	4430	4.32 Mb	90	16.96 Kb	976.01	858	86.6	887.25	4195	632	162	830	4067	4851	3321	2536	3951	5660	4004	1403	1584
105	P. brasiliense F157	GCF_002930535.1	-	-	4.86 Mb	28	360	1.56 Mb	173.70 Kb	51.87	0	477.85 Kb	3	128.77 Kb	12	75.95 Kb	15	99.091	0.455	0.227	0.227	4317	4.22 Mb	90	17.52 Kb	978.27	861	86.83	887.6	4084	616	146	823	3941	4881	3221	2512	3819	5598	3866	1361	1532
106	P. brasiliense F152	GCF_002930555.1	-	-	4.77 Mb	56	365	377.57 Kb	85.09 Kb	51.87	0	174.41 Kb	9	75.15 Kb	26	33.07 Kb	31	99.091	0.455	0.227	0.227	4311	4.11 Mb	90	19.33 Kb	952.59	837	86.18	904.7	4059	605	145	785	3927	4886	3192	2541	3811	5630	3869	1357	1505
107	P. versatile Ecc71	GCF_002983505.1	-	-	4.93 Mb	24	248	1.25 Mb	205.21 Kb	51.93	0.03	856.91 Kb	3	235.72 Kb	7	227.24 Kb	8	99.091	0.455	0.227	0.227	4380	4.26 Mb	90	17.30 Kb	972.3	858	86.47	889.32	4123	615	162	814	4010	4855	3276	2504	3898	5600	3952	1369	1545
108	P. punjabense SS95	GCF_003028395.1	-	T	4.73 Mb	73	1.20 Kb	356.07 Kb	64.83 Kb	50.62	0	116.26 Kb	13	34.34 Kb	40	21.21 Kb	48	98.636	0.455	0.227	0.682	4281	4.08 Mb	90	9.71 Kb	953.26	849	86.23	904.59	4022	646	145	818	3864	4860	3211	2456	3771	5514	3828	1354	1515
109	P. versatile 3-2	GCF_003031305.1	-	-	4.98 Mb	1	4.98 Mb	4.98 Mb	4.98 Mb	51.78	0	4.98 Mb	1	4.98 Mb	1	4.98 Mb	1	99.091	0.455	0.227	0.227	4417	4.28 Mb	90	17.25 Kb	969.33	849	86.05	887.68	4167	632	160	830	4030	4842	3272	2528	3918	5637	3974	1381	1567
110	P. atrosepticum SS26	GCF_003121725.1	-	-	4.93 Mb	110	1.16 Kb	214.00 Kb	44.80 Kb	50.98	0	90.30 Kb	19	25.06 Kb	57	18.79 Kb	69	98.409	0.455	0.455	0.682	4364	4.23 Mb	90	17.34 Kb	969.19	855	85.84	885.64	4148	621	158	813	4023	4885	3251	2528	3897	5650	3958	1406	1577
111	P. polaris SS28	GCF_003121735.1	-	-	4.72 Mb	37	1.29 Kb	787.38 Kb	127.63 Kb	51.88	0	243.04 Kb	5	59.64 Kb	18	49.73 Kb	22	98.864	0.455	0.227	0.455	4245	4.08 Mb	90	14.61 Kb	962.2	852	86.49	898.9	4017	605	143	796	3881	4806	3168	2515	3785	5612	3831	1362	1515
112	P. versatile SS96	GCF_003121765.1	-	-	5.04 Mb	64	1.14 Kb	332.76 Kb	78.78 Kb	51.76	0	211.43 Kb	10	44.01 Kb	26	31.54 Kb	33	99.091	0.455	0.227	0.227	4464	4.36 Mb	90	17.24 Kb	976.04	861	86.41	885.36	4218	619	161	818	4102	4860	3360	2536	3985	5677	4049	1399	1581
113	P. parmentieri SS90	GCF_003121785.1	-	-	4.92 Mb	50	1.01 Kb	672.77 Kb	98.34 Kb	50.48	0	176.18 Kb	7	66.79 Kb	23	30.91 Kb	29	99.091	0.455	0.227	0.227	4468	4.21 Mb	90	16.35 Kb	942.57	828	85.65	908.65	4134	596	153	794	3979	4811	3216	2540	3844	5615	3915	1367	1548
114	P. brasiliense ATCC 39048	GCF_003186045.1	-	-	4.64 Mb	40	2.83 Kb	514.44 Kb	115.95 Kb	51.99	0	220.04 Kb	8	65.25 Kb	21	30.74 Kb	26	99.091	0.455	0.227	0.227	4189	4.01 Mb	90	13.41 Kb	958.37	846	86.56	903.21	3963	572	147	776	3834	4808	3146	2465	3721	5535	3770	1341	1500
115	P. peruviense A97-S13-F16	GCF_003312345.1	-	-	4.76 Mb	61	203	649.50 Kb	77.95 Kb	51.02	0.07	229.20 Kb	7	65.21 Kb	20	28.29 Kb	26	99.318	0.227	0.227	0.227	4234	4.09 Mb	90	10.51 Kb	966.2	861	86.03	890.4	4033	599	154	809	3912	4905	3231	2471	3805	5563	3848	1373	1542
116	P. peruviense A350-S18-N16	GCF_003312355.1	-	-	4.87 Mb	77	201	566.80 Kb	63.27 Kb	51.14	0.06	178.22 Kb	8	59.01 Kb	25	41.83 Kb	30	99.318	0.227	0.227	0.227	4345	4.20 Mb	90	10.51 Kb	966.59	858	86.2	891.81	4142	608	162	820	4016	4916	3260	2525	3902	5640	3954	1383	1571
117	P. versatile RMIT1	GCF_003402555.1	-	-	5.00 Mb	106	203	331.11 Kb	47.17 Kb	51.81	0.01	168.41 Kb	11	52.53 Kb	32	40.32 Kb	38	98.864	0.455	0.455	0.227	4462	4.30 Mb	90	14.85 Kb	963.09	847	85.95	892.41	4214	625	163	820	4074	4848	3298	2545	3958	5654	4015	1373	1557
118	P. versatile SCC1	GCF_003571485.1	-	-	4.98 Mb	2	5.52 Kb	4.97 Mb	2.49 Mb	51.85	0.08	4.97 Mb	1	4.97 Mb	1	4.97 Mb	1	99.091	0.455	0.227	0.227	4373	4.29 Mb	90	14.61 Kb	979.91	861	86.04	878.06	4158	625	164	826	4038	4853	3312	2502	3922	5609	3979	1384	1574
119	P. brasiliense S4.16.03.1C	GCF_003594975.1	-	-	4.94 Mb	74	2.12 Kb	473.80 Kb	66.82 Kb	52	0	139.67 Kb	12	32.37 Kb	40	21.08 Kb	49	98.864	0.455	0.455	0.227	4409	4.27 Mb	90	11.72 Kb	967.6	855	86.28	891.66	4130	631	156	826	3995	4895	3232	2553	3883	5651	3939	1383	1554
120	P. versatile S4.16.03.3F	GCF_003594995.1	-	-	4.85 Mb	114	526	209.53 Kb	42.57 Kb	51.91	0	89.73 Kb	18	24.14 Kb	55	15.71 Kb	68	98.864	0.455	0.455	0.227	4297	4.18 Mb	90	17.30 Kb	973.92	861	86.24	885.51	4092	608	161	819	3979	4851	3274	2489	3872	5585	3921	1380	1561
121	P. polaris S4.16.03.2B	GCF_003595035.1	-	-	4.86 Mb	65	1.02 Kb	452.23 Kb	74.80 Kb	51.7	0	155.87 Kb	12	57.55 Kb	31	34.56 Kb	36	99.091	0.227	0.455	0.227	4442	4.20 Mb	90	14.61 Kb	946.63	846	86.49	913.61	4180	627	149	828	4028	4814	3258	2535	3914	5640	3973	1377	1549
122	P. brasiliense S1.15.11.2D	GCF_003595055.1	-	-	4.82 Mb	91	2.15 Kb	426.43 Kb	52.95 Kb	51.19	0	99.39 Kb	15	24.79 Kb	51	19.58 Kb	62	98.864	0.455	0.455	0.227	4301	4.14 Mb	90	14.59 Kb	962.55	849	85.91	892.54	3985	594	151	789	3852	4853	3159	2482	3726	5530	3804	1330	1516
123	P. versatile S4.16.03.3I	GCF_003595065.1	-	-	4.85 Mb	108	593	237.09 Kb	44.95 Kb	51.91	0	82.62 Kb	19	25.87 Kb	56	14.58 Kb	68	99.091	0.455	0.227	0.227	4303	4.19 Mb	90	14.66 Kb	973.15	861	86.27	886.47	4095	613	161	822	3980	4850	3275	2492	3875	5588	3925	1379	1560
124	P. brasiliense S1.16.01.3K	GCF_003595115.1	-	-	4.95 Mb	74	2.13 Kb	379.96 Kb	66.85 Kb	52	0	146.84 Kb	12	33.83 Kb	40	22.69 Kb	49	98.864	0.455	0.455	0.227	4415	4.27 Mb	90	11.72 Kb	967.04	855	86.31	892.53	4130	630	156	827	3994	4892	3229	2553	3882	5651	3936	1383	1553
125	P. carotovorum S1-A16	GCF_003595125.1	-	-	4.84 Mb	37	1.02 Kb	497.33 Kb	130.69 Kb	51.9	0	255.21 Kb	7	88.71 Kb	18	56.23 Kb	21	99.091	0.455	0.227	0.227	4329	4.18 Mb	90	14.60 Kb	966.24	849	86.5	895.23	4098	614	147	825	3974	4806	3207	2524	3870	5609	3924	1367	1545
126	P. versatile S4.16.03.3K	GCF_003595135.1	-	-	4.87 Mb	106	505	371.88 Kb	45.95 Kb	51.9	0	90.20 Kb	18	24.96 Kb	54	17.11 Kb	66	98.864	0.455	0.455	0.227	4310	4.20 Mb	90	17.30 Kb	975.04	861	86.28	884.84	4106	613	160	828	3989	4850	3284	2494	3884	5588	3934	1380	1563
127	P. parmentieri IFB5626	GCF_003628015.1	-	-	5.06 Mb	2	637.65 Kb	4.42 Mb	2.53 Mb	50.48	0	4.42 Mb	1	637.65 Kb	2	637.65 Kb	2	99.091	0.455	0.227	0.227	4579	4.32 Mb	90	14.60 Kb	942.63	825	85.31	904.99	4235	609	155	817	4062	4815	3246	2567	3933	5660	3997	1377	1567
128	P. parmentieri IFB5597	GCF_003628025.1		-	5.05 Mb	5	1.67 Kb	2.32 Mb	1.01 Mb	50.57	0	1.59 Mb	2	1.12 Mb	3	1.12 Mb	3	99.091	0.455	0.227	0.227	4534	4.30 Mb	90	14.61 Kb	949.48	831	85.3	898.42	4183	609	152	835	4026	4828	3217	2546	3880	5640	3962	1397	1612
129	P. parmentieri IFB5485	GCF_003628595.1	-	-	4.89 Mb	1	4.89 Mb	4.89 Mb	4.89 Mb	50.56	0	4.89 Mb	1	4.89 Mb	1	4.89 Mb	1	98.864	0.682	0.227	0.227	4350	4.17 Mb	90	14.61 Kb	959.19	844	85.41	890.44	4087	586	152	798	3944	4815	3201	2488	3802	5566	3869	1377	1567
130	P. parmentieri IFB5623	GCF_003628615.1	-	-	5.01 Mb	1	5.01 Mb	5.01 Mb	5.01 Mb	50.33	0	5.01 Mb	1	5.01 Mb	1	5.01 Mb	1	99.091	0.455	0.227	0.227	4524	4.27 Mb	90	14.60 Kb	943.84	828	85.28	903.57	4171	598	152	807	4014	4835	3230	2534	3872	5636	3952	1381	1569
131	P. parmentieri IFB5441	GCF_003628655.1	-	-	5.08 Mb	1	5.08 Mb	5.08 Mb	5.08 Mb	50.29	0	5.08 Mb	1	5.08 Mb	1	5.08 Mb	1	99.091	0.455	0.227	0.227	4595	4.34 Mb	90	14.60 Kb	943.48	828	85.3	904.14	4251	608	152	818	4087	4840	3272	2553	3940	5660	4023	1385	1588
132	P. parmentieri IFB5486	GCF_003628675.1	-	-	5.04 Mb	1	5.04 Mb	5.04 Mb	5.04 Mb	50.49	0	5.04 Mb	1	5.04 Mb	1	5.04 Mb	1	98.636	0.909	0.227	0.227	4536	4.30 Mb	90	14.60 Kb	948.64	826	85.41	900.34	4212	605	155	817	4048	4824	3252	2563	3917	5663	3980	1379	1571
133	P. parmentieri IFB5604	GCF_003628695.1	-	-	4.88 Mb	1	4.88 Mb	4.88 Mb	4.88 Mb	50.56	0	4.88 Mb	1	4.88 Mb	1	4.88 Mb	1	99.091	0.455	0.227	0.227	4339	4.17 Mb	90	14.61 Kb	959.91	846	85.4	889.65	4069	581	152	789	3933	4810	3192	2494	3791	5574	3858	1376	1565
134	P. parmentieri IFB5605	GCF_003628715.1	-	-	5.04 Mb	1	5.04 Mb	5.04 Mb	5.04 Mb	50.44	0	5.04 Mb	1	5.04 Mb	1	5.04 Mb	1	99.091	0.455	0.227	0.227	4553	4.31 Mb	90	14.60 Kb	946.3	828	85.47	903.25	4207	603	154	810	4049	4824	3236	2574	3918	5685	3980	1384	1569
135	P. parmentieri IFB5619	GCF_003628735.1	-	-	4.96 Mb	1	4.96 Mb	4.96 Mb	4.96 Mb	50.6	0	4.96 Mb	1	4.96 Mb	1	4.96 Mb	1	99.091	0.455	0.227	0.227	4422	4.24 Mb	90	14.61 Kb	958.76	843	85.49	891.66	4142	596	151	811	3993	4818	3210	2519	3842	5606	3914	1396	1587
136	P. carotovorum DSM 30168	GCF_900129615.1	-	-	4.76 Mb	25	1.06 Kb	955.07 Kb	190.38 Kb	51.9	0.01	380.98 Kb	4	113.31 Kb	12	91.85 Kb	14	99.091	0.455	0.227	0.227	4247	4.12 Mb	90	17.57 Kb	969.64	855	86.52	892.33	4007	596	142	802	3886	4801	3181	2493	3786	5582	3833	1355	1522
137	P. brasiliense IPO 0590	JACHAT000000000	SAMN15660328	-	4.91 Mb	124	250	233.49 Kb	39.63 Kb	51.08	0	79.86 Kb	20	24.14 Kb	65	15.44 Kb	77	98.864	0.227	0.455	0.455	4430	4.17 Mb	90	14.59 Kb	940.76	814	84.81	901.46	4133	595	150	827	3984	4868	3195	2530	3827	5599	3892	1356	1538
138	P. brasiliense IPO 0821	JACGFP000000000	SAMN15660324	-	4.67 Mb	18	987	1.74 Mb	259.46 Kb	52.13	0.06	1.30 Mb	2	216.96 Kb	6	163.91 Kb	7	99.091	0.455	0.227	0.227	4109	4.06 Mb	90	17.27 Kb	987.44	873	86.88	879.83	3934	592	143	777	3829	4880	3174	2479	3741	5561	3788	1351	1529
139	P. parmentieri IPO 1955	JACGFO000000000	SAMN15660320	-	4.91 Mb	63	200	860.14 Kb	77.97 Kb	50.46	0.03	403.50 Kb	4	94.99 Kb	14	47.51 Kb	17	99.091	0.455	0.227	0.227	4425	4.20 Mb	90	14.61 Kb	949.21	837	85.51	900.81	4133	599	153	821	3972	4819	3196	2511	3817	5599	3895	1396	1578
140	P. brasiliense IPO 3540	JACGFN000000000	SAMN15660329	-	4.91 Mb	8	3.84 Kb	3.29 Mb	613.29 Kb	52.16	0.24	3.29 Mb	1	433.41 Kb	3	433.41 Kb	3	97.5	1.364	0.682	0.455	4318	4.24 Mb	90	22.28 Kb	981.59	855	86.39	880.08	4107	629	154	825	3987	4885	3269	2509	3870	5602	3921	1345	1538
141	P. brasiliense IPO 3628	JACGFM000000000	SAMN15660325	-	4.86 Mb	49	566	669.56 Kb	99.10 Kb	51.81	0	389.63 Kb	5	74.52 Kb	17	37.81 Kb	21	98.864	0.682	0.227	0.227	4310	4.18 Mb	90	14.61 Kb	969.62	855	86.06	887.61	4059	634	150	806	3933	4865	3232	2509	3807	5600	3873	1358	1533
142	P. brasiliense IPO 3630	JACHAU000000000	SAMN15660326	-	4.78 Mb	57	584	395.47 Kb	83.79 Kb	52.09	0	208.75 Kb	9	78.01 Kb	23	31.66 Kb	28	99.091	0.455	0.227	0.227	4233	4.14 Mb	90	14.62 Kb	978.46	864	86.73	886.35	4026	601	143	803	3917	4878	3207	2505	3813	5585	3866	1376	1553
143	P. brasiliense IPO 3643	JACGFL000000000	SAMN15660323	-	4.99 Mb	61	499	820.10 Kb	81.73 Kb	52.03	0.01	254.54 Kb	7	49.23 Kb	22	32.38 Kb	28	99.091	0.455	0.227	0.227	4430	4.31 Mb	90	14.61 Kb	972.64	855	86.43	888.57	4144	636	154	831	4005	4898	3243	2561	3894	5661	3948	1385	1558
144	P. brasiliense IPO 3649	CP059963	SAMN15660289	-	5.06 Mb	1	5.06 Mb	5.06 Mb	5.06 Mb	52.05	0	5.06 Mb	1	5.06 Mb	1	5.06 Mb	1	98.864	0.682	0.227	0.227	4425	4.39 Mb	90	25.75 Kb	992.67	861	86.85	874.88	4172	634	155	829	4037	4898	3264	2562	3920	5661	3975	1384	1565
145	P. brasiliense IPO 3650	JACHAK000000000	SAMN15660290	-	5.00 Mb	67	224	820.05 Kb	74.66 Kb	52.03	0	276.07 Kb	6	59.72 Kb	18	42.91 Kb	22	99.091	0.455	0.227	0.227	4426	4.33 Mb	90	15.24 Kb	978.7	855	86.6	884.8	4145	633	155	828	4009	4898	3244	2561	3898	5661	3952	1385	1562
146	P. brasiliense IPO 3707	JACHAJ000000000	SAMN15660292	-	5.07 Mb	308	200	820.05 Kb	16.46 Kb	51.66	0	266.75 Kb	6	59.73 Kb	19	30.71 Kb	25	99.091	0.455	0.227	0.227	4436	4.33 Mb	90	15.24 Kb	976.78	855	85.45	874.83	4030	633	155	831	4009	4898	3244	2561	3898	5662	3953	1385	1562
147	P. brasiliense IPO 3708	JACHAI000000000	SAMN15660293	-	5.14 Mb	563	200	820.05 Kb	9.12 Kb	51.78	0.01	276.08 Kb	6	59.17 Kb	19	25.16 Kb	26	99.091	0.455	0.227	0.227	4447	4.33 Mb	90	15.24 Kb	974.55	852	84.36	865.64	4038	636	155	830	4017	4927	3246	2563	3901	5664	3957	1385	1561
148	P. brasiliense IPO 3709	JACHAH000000000	SAMN15660294	-	5.12 Mb	124	200	820.13 Kb	41.25 Kb	51.9	0.01	267.04 Kb	6	69.24 Kb	18	34.06 Kb	23	99.091	0.455	0.227	0.227	4539	4.42 Mb	90	15.24 Kb	973.2	849	86.36	887.38	4228	653	157	854	4074	4898	3264	2572	3954	5672	4015	1385	1588
149	P. brasiliense IPO 3710	CP059962	SAMN15660291	-	5.07 Mb	1	5.07 Mb	5.07 Mb	5.07 Mb	52.05	0	5.07 Mb	1	5.07 Mb	1	5.07 Mb	1	99.091	0.455	0.227	0.227	4445	4.41 Mb	90	25.75 Kb	991.23	861	86.86	876.24	4083	636	156	835	4062	4898	3293	2562	3942	5665	4001	1386	1565
150	P. punjabense IPO 3715	JACGFJ000000000	SAMN15660270	-	4.74 Mb	2	3.81 Kb	4.74 Mb	2.37 Mb	50.9	0	4.74 Mb	1	4.74 Mb	1	4.74 Mb	1	99.091	0.455	0.227	0.227	4211	4.08 Mb	90	10.42 Kb	969.41	864	86.06	887.7	3985	612	148	789	3867	4889	3231	2475	3787	5542	3830	1347	1513
151	P. brasiliense IPO 3843	JACGFI000000000	SAMN15660322	T	5.00 Mb	48	571	820.05 Kb	104.10 Kb	52.05	0	293.95 Kb	5	69.11 Kb	17	42.98 Kb	21	99.091	0.455	0.227	0.227	4426	4.33 Mb	90	15.24 Kb	978.72	856	86.69	885.75	4143	633	155	829	4006	4916	3241	2561	3896	5661	3950	1385	1562
152	P. brasiliense IPO 3844	JACGFH000000000	SAMN15660317	-	4.82 Mb	3	27.72 Kb	4.09 Mb	1.61 Mb	52.07	0	4.09 Mb	1	693.44 Kb	2	693.44 Kb	2	99.091	0.455	0.227	0.227	4261	4.15 Mb	90	17.34 Kb	974.91	864	86.27	884.89	4049	602	143	814	3920	4886	3230	2501	3822	5595	3867	1368	1549
153	P. brasiliense NAK 249	CP059961	SAMN15660314	-	5.14 Mb	1	5.14 Mb	5.14 Mb	5.14 Mb	51.99	0	5.14 Mb	1	5.14 Mb	1	5.14 Mb	1	99.091	0.455	0.227	0.227	4497	4.46 Mb	90	25.75 Kb	992.87	861	86.91	875.39	4226	650	157	851	4081	4898	3277	2565	3963	5665	4022	1385	1590
154	P. brasiliense NAK 251	CP059960	SAMN15660312	-	5.06 Mb	1	5.06 Mb	5.06 Mb	5.06 Mb	52.07	0	5.06 Mb	1	5.06 Mb	1	5.06 Mb	1	99.091	0.455	0.227	0.227	4407	4.40 Mb	90	21.15 Kb	998.56	864	86.92	870.43	4158	633	154	833	4023	4898	3264	2547	3908	5647	3965	1383	1568
155	P. brasiliense NAK 237	CP059959	SAMN15660315	-	4.83 Mb	1	4.83 Mb	4.83 Mb	4.83 Mb	51.85	0	4.83 Mb	1	4.83 Mb	1	4.83 Mb	1	99.091	0.455	0.227	0.227	4283	4.17 Mb	90	14.61 Kb	972.69	864	86.21	886.31	4053	594	139	809	3942	4882	3260	2486	3837	5555	3886	1351	1535
156	P. brasiliense NAK 242	JACGFF000000000	SAMN15660306	-	5.13 Mb	28	1.69 Kb	1.78 Mb	183.05 Kb	51.95	0	1.56 Mb	2	501.67 Kb	4	17.97 Kb	6	98.182	1.364	0.227	0.227	4633	4.38 Mb	90	17.23 Kb	945	831	85.42	903.94	4357	645	162	874	4213	4892	3428	2492	4051	5560	4113	1352	1574
157	P. brasiliense NAK 223	CP059958	SAMN15660296	-	5.06 Mb	1	5.06 Mb	5.06 Mb	5.06 Mb	52.05	0	5.06 Mb	1	5.06 Mb	1	5.06 Mb	1	98.864	0.455	0.455	0.227	4441	4.39 Mb	90	25.75 Kb	989.56	858	86.86	877.8	4181	635	157	832	4043	4898	3273	2562	3926	5662	3980	1385	1566
158	P. brasiliense NAK 257	JACGFE000000000	SAMN15660304	-	4.69 Mb	3	9.17 Kb	2.62 Mb	1.56 Mb	52.03	0	2.62 Mb	1	2.06 Mb	2	2.06 Mb	2	99.091	0.455	0.227	0.227	4163	4.03 Mb	90	14.62 Kb	968.55	858	86.06	888.5	3962	583	144	791	3853	4859	3182	2450	3737	5519	3791	1352	1510
159	P. brasiliense NAK 256	JACGFD000000000	SAMN15660316	-	4.68 Mb	3	97.10 Kb	4.44 Mb	1.56 Mb	52.11	0	4.44 Mb	1	4.44 Mb	1	149.63 Kb	2	99.091	0.455	0.227	0.227	4183	4.03 Mb	90	14.60 Kb	964.08	855	86.11	893.21	3974	597	142	773	3852	4866	3146	2482	3740	5549	3790	1347	1507
160	P. brasiliense NAK 240	CP059957	SAMN15660298	-	5.13 Mb	1	5.13 Mb	5.13 Mb	5.13 Mb	51.98	0	5.13 Mb	1	5.13 Mb	1	5.13 Mb	1	99.091	0.455	0.227	0.227	4487	4.45 Mb	90	25.75 Kb	992.44	861	86.85	875.1	4218	650	157	858	4071	4897	3271	2549	3946	5649	4007	1382	1586
161	P. brasiliense NAK 239	CP059956	SAMN15660313	-	4.83 Mb	1	4.83 Mb	4.83 Mb	4.83 Mb	51.99	0	4.83 Mb	1	4.83 Mb	1	4.83 Mb	1	97.727	1.591	0.227	0.455	4247	4.17 Mb	90	17.23 Kb	982.87	870	86.39	878.92	4028	610	146	811	3902	4888	3228	2484	3802	5551	3851	1350	1530
162	P. brasiliense NAK 395	CP059955	SAMN15660276	-	5.05 Mb	1	5.05 Mb	5.05 Mb	5.05 Mb	52.05	0	5.05 Mb	1	5.05 Mb	1	5.05 Mb	1	99.091	0.455	0.227	0.227	4415	4.39 Mb	90	25.75 Kb	993.65	864	86.87	874.28	4160	634	154	828	4026	4898	3259	2562	3914	5665	3969	1386	1564
163	P. brasiliense JGAR16	JACGER000000000	SAMN15660277	-	4.89 Mb	35	202	915.08 Kb	139.84 Kb	52.02	0.01	823.26 Kb	3	215.41 Kb	9	104.31 Kb	11	99.091	0.455	0.227	0.227	4364	4.24 Mb	90	14.61 Kb	972.6	861	86.72	891.61	4095	612	145	837	3959	4900	3243	2528	3863	5627	3913	1374	1551
164	P. brasiliense NAK 152	JACGFC000000000	SAMN15660295	-	5.06 Mb	250	202	820.05 Kb	20.23 Kb	51.84	0.01	267.13 Kb	6	59.39 Kb	19	30.73 Kb	25	99.091	0.455	0.227	0.227	4442	4.34 Mb	90	15.24 Kb	976.21	853	85.74	878.32	4158	633	155	836	4016	4898	3248	2562	3903	5662	3957	1385	1562
165	P. polaris NAK 226	JACHAS000000000	SAMN15660331	-	4.82 Mb	72	201	592.75 Kb	66.95 Kb	51.91	0	285.62 Kb	6	107.52 Kb	16	82.36 Kb	19	99.318	0.227	0.227	0.227	4289	4.18 Mb	90	17.46 Kb	974.87	861	86.75	889.82	4090	618	148	828	3959	4812	3255	2480	3850	5587	3905	1372	1542
166	P. versatile NAK 227	JACHAR000000000	SAMN15660332	-	5.03 Mb	129	200	999.59 Kb	39.02 Kb	51.64	0	568.29 Kb	4	145.97 Kb	11	99.61 Kb	13	99.091	0.455	0.227	0.227	4472	4.33 Mb	90	17.51 Kb	968.57	855	86.04	888.37	4228	637	163	819	4111	4872	3329	2554	3987	5692	4048	1405	1590
167	P. brasiliense NAK 235	JACHAQ000000000	SAMN15660305	-	4.73 Mb	78	202	587.82 Kb	60.60 Kb	51.99	0.01	261.91 Kb	7	80.08 Kb	19	60.51 Kb	22	99.091	0.455	0.227	0.227	4194	4.09 Mb	90	17.30 Kb	974.64	861	86.48	887.28	3968	597	141	799	2324	4197	3051	2471	3763	5546	3815	1352	1526
168	P. brasiliense NAK 241	JACHAP000000000	SAMN15660299	-	5.01 Mb	71	212	820.05 Kb	70.50 Kb	52.02	0	294.01 Kb	5	69.33 Kb	17	34.07 Kb	22	99.091	0.455	0.227	0.227	4425	4.33 Mb	90	15.24 Kb	978.98	858	86.54	883.98	4144	633	155	829	4007	4898	3242	2561	3897	5661	3951	1385	1562
169	P. brasiliense NAK 243	JACHAO000000000	SAMN15660300	-	5.03 Mb	174	200	820.10 Kb	28.93 Kb	51.83	0.01	276.07 Kb	6	59.76 Kb	18	32.58 Kb	23	99.091	0.455	0.227	0.227	4436	4.33 Mb	90	15.24 Kb	976.19	855	86.02	881.14	4151	634	155	830	4012	4898	3246	2561	3900	5661	3956	1385	1561
170	P. brasiliense NAK 245	JACGFB000000000	SAMN15660301	-	4.75 Mb	44	220	912.45 Kb	107.88 Kb	51.98	0.02	318.59 Kb	4	112.95 Kb	14	71.15 Kb	16	99.091	0.455	0.227	0.227	4234	4.09 Mb	90	16.17 Kb	966.9	855	86.24	891.96	4014	592	136	806	3903	4870	3168	2490	3770	5582	3832	1357	1530
171	P. brasiliense NAK 247	JACGFA000000000	SAMN15660302	-	5.02 Mb	58	226	820.05 Kb	86.48 Kb	52.04	0	294.01 Kb	5	59.72 Kb	18	32.75 Kb	24	98.864	0.682	0.227	0.227	4436	4.36 Mb	90	15.24 Kb	981.94	858	86.85	884.45	4157	634	155	831	4020	4898	3253	2562	3910	5664	3965	1386	1567
172	P. brasiliense NAK 248	JACGEZ000000000	SAMN15660307	-	4.88 Mb	48	211	745.06 Kb	101.70 Kb	52.17	0.01	414.92 Kb	5	115.76 Kb	14	72.67 Kb	17	99.091	0.455	0.227	0.227	4363	4.24 Mb	90	17.36 Kb	971.83	855	86.86	893.8	4124	616	144	820	3994	4883	3239	2560	3878	5660	3941	1381	1558
173	P. brasiliense NAK 250	JACHAN000000000	SAMN15660303	-	4.70 Mb	65	201	1.94 Mb	72.37 Kb	52.13	0.01	1.31 Mb	2	239.92 Kb	5	218.38 Kb	6	99.091	0.455	0.227	0.227	4132	4.08 Mb	90	17.74 Kb	987.6	873	86.74	878.34	3958	592	145	794	3854	4886	3182	2465	3761	5538	3798	1362	1537
174	P. brasiliense NAK 252	JACGEY000000000	SAMN15660308	-	4.83 Mb	86	220	324.30 Kb	56.14 Kb	51.87	0.02	224.76 Kb	9	76.48 Kb	24	47.78 Kb	28	99.091	0.455	0.227	0.227	4274	4.15 Mb	90	19.46 Kb	971.6	847	86	885.19	4053	599	143	799	3940	4878	3193	2522	3815	5596	3879	1368	1530
175	Unknown NAK253	JACGEX000000000	SAMN15660309	-	5.00 Mb	48	207	906.07 Kb	104.26 Kb	52.15	0.02	402.42 Kb	4	119.83 Kb	12	92.24 Kb	15	99.318	0.227	0.227	0.227	4435	4.32 Mb	90	16.25 Kb	973.47	858	86.27	886.24	4201	649	152	840	4074	4870	3295	2526	3960	5613	4021	1377	1586
176	P. brasiliense NAK 254	JACHAM000000000	SAMN15660310	-	4.81 Mb	42	213	1.11 Mb	114.62 Kb	52.05	0	454.64 Kb	4	103.46 Kb	12	70.61 Kb	14	99.091	0.455	0.227	0.227	4278	4.19 Mb	90	17.23 Kb	978.28	861	86.94	888.68	4051	604	150	806	3926	4884	3214	2503	3827	5592	3875	1370	1543
177	P. brasiliense NAK 255	JACGZY000000000	SAMN15660330	-	5.07 Mb	251	200	825.34 Kb	20.19 Kb	51.47	0.01	223.10 Kb	8	63.07 Kb	23	33.60 Kb	28	99.318	0.227	0.227	0.227	4492	4.32 Mb	90	14.61 Kb	962.22	846	85.31	886.55	4195	619	141	832	4053	4897	3259	2536	3925	5634	3998	1379	1578
178	P. brasiliense NAK 259	JACHAL000000000	SAMN15660311	-	5.05 Mb	82	202	820.01 Kb	61.53 Kb	51.99	0.01	293.90 Kb	5	69.30 Kb	17	34.07 Kb	22	99.091	0.455	0.227	0.227	4475	4.37 Mb	90	15.24 Kb	976.07	855	86.57	886.89	4185	637	156	832	4042	4898	3249	2571	3930	5672	3985	1388	1566
179	P. brasiliense IPO 3711	JACGEV000000000	SAMN15660321	-	5.03 Mb	141	202	820.05 Kb	35.66 Kb	51.94	0.01	293.92 Kb	5	69.23 Kb	17	34.07 Kb	22	99.091	0.455	0.227	0.227	4439	4.33 Mb	90	15.24 Kb	975.69	855	86.14	882.9	4152	633	155	829	4014	4898	3246	2560	3898	5660	3955	1385	1561
180	P. brasiliense NAK 383	JACGEU000000000	SAMN15660275	-	5.10 Mb	63	210	820.04 Kb	80.89 Kb	51.97	0.01	266.79 Kb	6	69.11 Kb	18	42.91 Kb	22	99.091	0.455	0.227	0.227	4537	4.41 Mb	90	15.24 Kb	972.98	852	86.62	890.3	4222	651	157	855	4069	4898	3260	2571	3949	5671	4010	1385	1588
181	P. brasiliense NAK 384	JACGET000000000	SAMN15660271	-	5.10 Mb	77	226	820.05 Kb	66.26 Kb	51.93	0.01	266.77 Kb	6	59.72 Kb	19	34.07 Kb	24	99.091	0.455	0.227	0.227	4544	4.41 Mb	90	15.24 Kb	970.3	849	86.42	890.67	4224	651	157	854	4072	4898	3262	2572	3951	5674	4012	1386	1589
182	P. brasiliense NAK 385	JACHAG000000000	SAMN15660272	-	4.75 Mb	247	200	874.76 Kb	19.23 Kb	51.65	0.02	261.42 Kb	5	75.74 Kb	16	32.32 Kb	21	99.091	0.455	0.227	0.227	4167	4.06 Mb	90	18.23 Kb	974.31	858	85.48	877.35	3970	598	143	793	3849	4885	3179	2476	3741	5557	3788	1347	1514
183	P. brasiliense NAK 396	JACGES000000000	SAMN15660273	-	4.76 Mb	80	207	586.14 Kb	59.51 Kb	51.99	0.01	261.91 Kb	7	79.96 Kb	19	60.58 Kb	22	99.091	0.455	0.227	0.227	4248	4.11 Mb	90	17.30 Kb	968.13	858	86.39	892.33	4015	602	141	804	3903	4876	3211	2489	3785	5568	3842	1356	1531
184	P. brasiliense NAK 397	JACHAF000000000	SAMN15660274	-	5.11 Mb	299	200	856.13 Kb	17.08 Kb	51.65	0	276.16 Kb	6	59.76 Kb	18	32.69 Kb	23	99.091	0.455	0.227	0.227	4492	4.37 Mb	90	15.24 Kb	972.84	852	85.55	879.4	4200	637	156	841	4049	4898	3253	2571	3932	5672	3987	1388	1567
185	P. brasiliense NAK 430	JACHAE000000000	SAMN15660279	-	5.00 Mb	68	201	820.05 Kb	73.57 Kb	52.01	0.01	293.80 Kb	5	69.12 Kb	17	43.02 Kb	21	99.091	0.455	0.227	0.227	4430	4.33 Mb	90	15.24 Kb	977.52	855	86.56	885.48	4147	634	155	831	4007	4898	3242	2561	3897	5661	3951	1385	1562
186	P. brasiliense NAK 431	JACGEQ000000000	SAMN15660280	-	5.09 Mb	68	224	820.05 Kb	74.87 Kb	51.96	0	264.20 Kb	6	68.67 Kb	18	34.09 Kb	23	99.091	0.455	0.227	0.227	4534	4.41 Mb	90	15.24 Kb	971.71	849	86.53	890.51	4220	649	157	853	4068	4898	3260	2570	3948	5668	4009	1384	1587
187	P. brasiliense NAK 432	JACHAD000000000	SAMN15660281	-	4.73 Mb	105	211	377.42 Kb	45.05 Kb	51.86	0.02	174.30 Kb	9	74.53 Kb	25	32.45 Kb	31	99.091	0.455	0.227	0.227	4230	4.06 Mb	90	19.33 Kb	960.74	846	85.91	894.17	4004	598	143	782	3889	4879	3168	2511	3770	5597	3828	1358	1507
188	P. brasiliense NAK 433	JACGEP000000000	SAMN15660282	-	4.54 Mb	279	200	390.62 Kb	16.28 Kb	51.31	0.07	116.37 Kb	11	33.88 Kb	38	12.94 Kb	47	99.318	0.227	0.227	0.227	4060	3.82 Mb	90	9.56 Kb	940.36	832	84.08	894.11	3835	532	136	737	3705	4777	3043	2432	3575	5455	3632	1310	1436
189	P. brasiliense NAK 434	JACGEO000000000	SAMN15660283	-	4.73 Mb	78	207	376.50 Kb	60.65 Kb	51.98	0.01	182.98 Kb	9	65.52 Kb	24	34.95 Kb	28	99.091	0.455	0.227	0.227	4186	4.07 Mb	90	19.33 Kb	973.03	852	86.11	884.92	3981	594	146	776	3880	4880	3169	2494	3766	5565	3819	1352	1507
190	P. brasiliense NAK 435	JACHAC000000000	SAMN15660284	-	4.74 Mb	101	202	376.50 Kb	46.91 Kb	51.96	0.01	180.49 Kb	10	65.57 Kb	25	32.44 Kb	30	99.091	0.455	0.227	0.227	4185	4.07 Mb	90	19.33 Kb	973.4	852	85.97	883.23	3982	596	146	775	3880	4880	3170	2494	3767	5565	3820	1352	1507
191	P. brasiliense NAK 466	JACHAB000000000	SAMN15660285	-	4.89 Mb	116	201	1.37 Mb	42.17 Kb	51.99	0.01	622.54 Kb	3	127.89 Kb	10	43.47 Kb	14	99.091	0.455	0.227	0.227	4338	4.23 Mb	90	17.74 Kb	974.89	858	86.45	886.79	4089	610	148	818	3954	4884	3213	2516	3845	5609	3897	1367	1542
192	P. aquaticum NAK 467	JACHAA000000000	SAMN15660286	-	4.36 Mb	150	203	357.67 Kb	29.10 Kb	51.41	0.03	133.72 Kb	10	48.22 Kb	28	25.14 Kb	35	99.318	0.227	0.227	0.227	3944	3.68 Mb	90	9.54 Kb	932.1	819	84.22	903.58	3689	503	130	678	3584	4743	2943	2388	3452	5380	3500	1291	1409
193	P. brasiliense NAK 468	JACGEN000000000	SAMN15660287	-	4.63 Mb	231	200	685.63 Kb	20.03 Kb	51.25	0.06	199.76 Kb	7	33.60 Kb	28	23.43 Kb	36	99.318	0.227	0.227	0.227	4185	3.89 Mb	90	9.67 Kb	930.65	816	84.15	904.26	3911	544	139	729	3780	4767	3058	2481	3643	5505	3698	1313	1441
194	P. brasiliense NAK 470	JACGZZ000000000	SAMN15660288	-	4.73 Mb	166	201	534.06 Kb	28.47 Kb	51.19	0.04	130.34 Kb	9	24.97 Kb	39	12.21 Kb	52	99.318	0.227	0.227	0.227	4346	3.99 Mb	90	9.67 Kb	918.64	801	84.48	919.62	4009	573	140	758	3849	4764	3079	2506	3697	5542	3766	1334	1473
195	P. versatile NAK 93	JACGZX000000000	SAMN15660318	-	4.99 Mb	174	200	323.46 Kb	28.65 Kb	51.75	0.01	120.08 Kb	14	41.69 Kb	42	22.92 Kb	50	99.091	0.455	0.227	0.227	4381	4.28 Mb	90	18.54 Kb	976.37	852	85.79	878.71	4134	626	152	818	4007	4842	3262	2505	3884	5613	3958	1385	1577
196	P. versatile NAK 94	JACGEM000000000	SAMN15660319	-	5.03 Mb	125	200	1.40 Mb	40.23 Kb	51.58	0.01	457.28 Kb	3	136.57 Kb	11	131.11 Kb	13	99.091	0.455	0.227	0.227	4430	4.32 Mb	90	17.28 Kb	974.29	858	85.84	881.02	4208	635	162	825	4083	4849	3335	2531	3971	5654	4028	1398	1589
197	P. cacticida ATCC 49481	-	-	T	4.07 Mb	83	200	502.57 Kb	49.08 Kb	50.94	0	303.68 Kb	5	75.01 Kb	15	50.29 Kb	18	99.318	0.227	-	0.455	3680	3.52 Mb	90	12.98 Kb	955.25	846	86.3	903.43	3484	464	120	679	3401	4619	2825	2337	3291	5253	3352	1309	1436

## Sheet: SARS-CoV-2
Table 5. Genome and annotation statistics of SARS-CoV-2 genomes.
Genome number	NCBI identifier	Assigned lineage by Pangolin	Genome size (Kb)	Sequences	Degenerate k-mer nodes	GC content (%)	Percentage of genome unknown or ambigious
1	GCF_009858895.2	A	29.9	1	0	37.97	0
2	BS001139.1	B.1.1.7	29.88	1	0	37.94	0
3	BS001149.1	B.1.1.7	29.8	1	0	37.99	0
4	BS001169.1	B.1.1.7	29.84	1	0	37.95	0
5	BS001189.1	B.1.1.7	29.8	1	0	37.98	0
6	FR996244.1	B.1	29.78	1	1	38.01	0
7	FR996464.1	B.1	29.78	1	1	38.02	0
8	FR996504.1	B.1	29.78	1	0	38.01	0
9	FR998695.1	B.1	29.78	1	0	38.01	0
10	FR999475.1	B.1	29.78	1	1	38	0
11	LC549340.1	B.1	29.9	1	0	37.97	0
12	LC570972.1	B	29.87	1	0	38.01	0
13	LC570982.1	B	29.87	1	0	38.01	0
14	LC570992.1	B	29.79	1	0	38.02	0
15	LC571004.1	B	29.77	1	0	38.02	0
16	LC571019.1	B	29.77	1	0	38.01	0
17	LC571037.1	B	29.77	1	0	38.02	0
18	LC633762.1	B.1.1.7	29.87	1	0	37.92	0
19	LC643038.1	B.1.1.7	29.88	1	0	37.94	0
20	LC643048.1	B.1.617.2	29.88	1	0	37.9	0
21	LC647143.1	B.1	29.81	1	0	38.01	0
22	LR877182.1	B.1	29.82	1	0	38.01	0
23	LR877727.1	B.1	29.78	1	0	38.01	0
24	LR877767.1	B.1	29.78	1	0	38.01	0
25	LR877777.1	B.1	29.78	1	0	38.02	0
26	LR877956.1	B	29.78	1	0	38.01	0
27	LR878006.1	B.1	29.78	1	0	38.02	0
28	LR878046.1	B	29.78	1	0	38.01	0
29	LR878196.1	B.1	29.78	1	0	38.01	0
30	LR878206.1	B.1	29.78	1	0	38.02	0
31	LR883242.1	B.1	29.78	1	0	38.01	0
32	LR883402.1	B.1	29.78	1	0	38.01	0
33	LR883653.1	B.1	29.78	1	1	38.02	0.01
34	LR883703.1	B.1	29.78	1	0	38.02	0
35	LR883863.1	B.1	29.77	1	0	38.01	0
36	LR883953.1	B	29.77	1	0	38.03	0
37	LR883975.1	B.1	29.75	1	0	38.02	0
38	LR883985.1	B.1	29.75	1	0	38.02	0
39	LR884005.1	B.1	29.75	1	0	38.02	0
40	LR884015.1	B.1	29.75	1	0	38.02	0
41	LR884025.1	B.1	29.75	1	0	38.03	0
42	LR884035.1	B	29.75	1	0	38.02	0
43	LR884045.1	B.1	29.75	1	0	38.03	0
44	LR884055.1	B	29.74	1	0	38.02	0
45	LR884075.1	B.1	29.75	1	0	38.02	0
46	LR884085.1	B.1	29.75	1	0	38.03	0
47	LR884095.1	B	29.75	1	0	38.04	0
48	LR884105.1	B.1	29.75	1	0	38.02	0
49	LR884115.1	B.1	29.75	1	0	38.03	0
50	LR884125.1	B.1	29.75	1	0	38.03	0
51	LR884135.1	B.1	29.75	1	0	38.03	0
52	LR884145.1	B.1	29.75	1	0	38.03	0
53	LR884165.1	B.1	29.75	1	0	38.03	0
54	LR884185.1	B.1	29.75	1	0	38.02	0
55	MT012098.1	B	29.85	1	0	38.02	0
56	MT027062.1	B	29.88	1	0	38	0
57	MT044258.1	B	29.86	1	0	38	0
58	MT079845.1	B	29.96	1	0	38.01	0
59	MT093571.1	B	29.89	1	0	38	0
60	MT114417.1	B	29.89	1	0	37.98	0
61	MT126808.1	B	29.88	1	0	38	0
62	MT159705.2	B	29.88	1	0	37.99	0
63	MT159715.2	B	29.88	1	0	38	0
64	MT163718.1	A.1	29.9	1	1	37.97	0
65	MT186683.1	B	29.89	1	0	38	0
66	MT231253.1	B	29.83	1	0	38.02	0
67	MT246455.1	A.1	29.86	1	1	37.96	0
68	MT246466.1	A.1	29.9	1	1	37.97	0.01
69	MT246476.1	A.1	29.86	1	0	37.96	0
70	MT252683.1	A.1	29.74	1	0	38	0
71	MT252704.1	A.1	29.79	1	0	38.02	0
72	MT252736.1	A.1	29.83	1	0	38.01	0
73	MT252769.1	A.1	29.87	1	0	38.01	0
74	MT252791.1	A.1	29.87	1	0	37.97	0
75	MT253705.1	B	29.78	1	0	38.02	0
76	MT258380.1	B.1	29.89	1	1	37.97	0
77	MT259235.1	B.1	29.75	1	0	37.97	0
78	MT259258.1	B.1	29.66	1	1	37.88	0.01
79	MT259271.1	A.1	29.86	1	0	38.01	0
80	MT262903.1	A.1	29.88	1	0	38	0
81	MT262913.1	A.1	29.88	1	0	38	0
82	MT263399.1	A.1	29.89	1	0	37.95	0
83	MT270107.1	B.1	29.78	1	0	38.01	0
84	MT276324.1	B	29.88	1	0	38	0
85	MT281577.1	B	29.9	1	0	37.97	0
86	MT291835.2	B	29.83	1	0	38.01	0
87	MT293185.1	A.1	29.64	1	1	37.92	0.01
88	MT293219.1	B.1	29.89	1	0	37.98	0
89	MT304486.1	B.1	29.88	1	0	37.99	0
90	MT322413.1	B.1	29.9	1	1	37.97	0.01
91	MT325568.1	A.1	29.88	1	0	38	0
92	MT325578.1	A.1	29.88	1	0	37.99	0
93	MT325598.1	B.1	29.88	1	0	37.99	0
94	MT325608.1	A	29.88	1	2	38	0.01
95	MT325618.1	B.1	29.88	1	0	38	0
96	MT325628.1	A	29.88	1	0	38	0
97	MT325638.1	B.1	29.88	1	0	37.99	0
98	MT326036.1	B.1	29.75	1	0	38.01	0
99	MT326123.1	A.1	29.74	1	0	37.98	0
100	MT326135.1	A.1	29.79	1	0	37.95	0
101	MT326153.1	A.1	29.87	1	0	37.96	0
102	MT326169.1	B.1	29.83	1	0	37.96	0
103	MT334534.1	A.1	29.9	1	0	37.97	0
104	MT344956.1	B.1	29.88	1	0	37.99	0
105	MT345815.1	B.1	29.86	1	1	38	0.01
106	MT345840.1	A.1	29.89	1	1	37.98	0.01
107	MT345873.1	B.1	29.91	1	0	37.93	0
108	MT345883.1	B.1	29.83	1	0	38	0
109	MT350265.1	A.1	29.88	1	0	38	0
110	MT350275.1	A.1	29.88	1	0	38	0
111	MT358638.1	B	29.9	1	0	37.97	0
112	MT358648.1	A.1	29.83	1	0	38.01	0
113	MT358711.1	A.1	29.84	1	0	38	0
114	MT370831.1	B.1	29.72	1	0	37.99	0
115	MT370843.1	B.1	29.73	1	0	38.01	0
116	MT370854.1	B.1	29.73	1	0	38	0
117	MT370865.1	B.1	29.72	1	0	38.01	0
118	MT370877.1	B.1	29.72	1	0	38.01	0
119	MT370890.1	B.1	29.72	1	0	38.01	0
120	MT370931.1	B.1	29.71	1	0	38.01	0
121	MT370946.1	B.1	29.71	1	0	38	0
122	MT370958.1	B.1	29.72	1	0	38	0
123	MT371018.1	B.1	29.72	1	0	38.01	0
124	MT371034.1	B.1	29.73	1	0	38	0
125	MT374113.1	B.1	29.9	1	0	37.96	0
126	MT375445.1	B.1	29.87	1	1	37.97	0
127	MT375455.1	B.1	29.87	1	1	38.01	0
128	MT385422.1	B.1	29.9	1	0	37.96	0
129	MT385432.1	A.1	29.89	1	0	37.97	0
130	MT385452.1	A.1	29.87	1	0	38.01	0
131	MT385472.1	A	29.84	1	0	38.01	0
132	MT394528.1	B	29.87	1	0	38.01	0
133	MT412236.1	B.1	29.83	1	0	38	0
134	MT412280.1	B.1	29.88	1	1	37.98	0
135	MT412301.1	B.1	29.88	1	0	37.95	0
136	MT412333.1	B.1	29.83	1	0	37.99	0
137	MT418888.1	B.1	29.86	1	0	37.99	0
138	MT419818.1	B.1	29.74	1	0	37.98	0
139	MT419839.1	A.1	29.85	1	0	38.01	0
140	MT429188.1	B	29.78	1	0	38.01	0
141	MT434787.1	B	29.88	1	0	37.99	0
142	MT434807.1	B	29.88	1	0	37.99	0
143	MT434817.1	B.1	29.87	1	0	37.99	0
144	MT439234.1	B.1	29.82	1	0	38	0
145	MT439252.1	A.1	29.82	1	1	38.01	0
146	MT439287.1	B.1	29.84	1	0	38.01	0
147	MT439300.1	B.1	29.81	1	2	38	0.01
148	MT446312.1	B	29.88	1	0	37.99	0
149	MT447156.1	B	29.81	1	0	38.02	0
150	MT450882.1	B.1	29.86	1	0	38	0
151	MT450893.1	B.1	29.89	1	0	37.96	0
152	MT450903.1	B.1	29.82	1	0	38	0
153	MT450971.1	A	29.8	1	0	38.02	0
154	MT450985.1	A	29.81	1	0	38.01	0
155	MT451026.1	A	29.81	1	2	38.01	0.01
156	MT451058.1	B.1	29.8	1	0	38.02	0
157	MT451077.1	B.1	29.8	1	0	38.02	0
158	MT451115.1	B.1	29.83	1	2	38	0.01
159	MT451156.1	B.1	29.8	1	0	37.99	0
160	MT451166.1	B.1	29.8	1	0	38.01	0
161	MT451246.1	A.1	29.83	1	2	38.02	0.01
162	MT451716.1	B.1	29.85	1	0	38	0
163	MT452574.1	B.1	29.9	1	0	37.97	0
164	MT459897.1	B.1	29.82	1	0	38.01	0
165	MT459917.1	B.1	29.82	1	0	38.01	0
166	MT461612.1	A.1	29.91	1	0	37.95	0
167	MT461652.1	B.1	29.87	1	0	37.99	0
168	MT467250.1	B.1	29.8	1	0	38.01	0
169	MT467260.1	B.1	29.8	1	0	38.01	0
170	MT470116.1	B.1	29.9	1	0	37.96	0
171	MT470126.1	B.1	29.9	1	0	37.96	0
172	MT470136.1	B.1	29.9	1	0	37.96	0
173	MT470166.1	B.1	29.9	1	0	37.95	0
174	MT472626.1	B.1	29.88	1	0	37.99	0
175	MT474135.1	B.1	29.86	1	0	38	0
176	MT477840.1	B	29.88	1	1	37.99	0
177	MT477850.1	B.1	29.86	1	0	38.01	0
178	MT479224.1	B	29.86	1	0	37.97	0
179	MT482122.1	B.1	29.81	1	0	38.01	0
180	MT482132.1	B.1	29.86	1	0	38	0
181	MT483555.1	B.1	29.76	1	0	38.02	0
182	MT483875.1	B.1	29.8	1	0	38.02	0
183	MT496975.1	B.1	29.8	1	0	38.01	0
184	MT496996.1	B.1	29.8	1	0	38.02	0
185	MT499189.1	B.1	29.9	1	0	37.95	0
186	MT499199.1	A.1	29.89	1	0	37.97	0
187	MT506570.1	B.1	29.83	1	2	38	0.01
188	MT506670.1	B.1	29.81	1	0	38	0
189	MT506689.1	B.1	29.82	1	2	38	0.01
190	MT506885.1	B.1	29.78	1	0	38	0
191	MT506895.1	B.1	29.78	1	2	38	0.01
192	MT506905.1	B.1	29.78	1	0	38.02	0
193	MT507275.1	B.1	29.88	1	0	37.98	0
194	MT507795.1	B.1	29.84	1	2	37.96	0.01
195	MT509460.1	B.1	29.78	1	0	38.01	0
196	MT509668.1	B.1	29.79	1	0	38.02	0
197	MT510728.1	B	29.9	1	0	37.97	0
198	MT511072.1	B.1	29.9	1	1	37.96	0
199	MT512422.1	A.1	29.88	1	2	38	0.01
200	MT512433.1	B.1	29.88	1	1	37.98	0
201	MT512443.1	A	29.88	1	1	37.99	0
202	MT517432.1	B.1	29.86	1	0	38.01	0
203	MT520177.1	A.1	29.86	1	1	38.03	0
204	MT520188.1	B.1	29.84	1	0	38	0
205	MT520199.1	B.1	29.85	1	0	38.01	0
206	MT520210.1	B.1	29.84	1	0	38	0
207	MT520221.1	B.1	29.85	1	0	38	0
208	MT520245.1	A	29.88	1	0	37.99	0
209	MT520255.1	B.1	29.87	1	0	38	0
210	MT520316.1	B.1	29.85	1	0	38	0
211	MT520328.1	B.1	29.85	1	0	38	0
212	MT520340.1	B.1	29.84	1	0	38.01	0
213	MT520350.1	B.1	29.83	1	0	38	0
214	MT520361.1	B.1	29.87	1	0	38	0
215	MT520371.1	B.1	29.81	1	0	38	0
216	MT520382.1	B.1	29.87	1	0	38	0
217	MT520392.1	B.1	29.84	1	0	38	0
218	MT520404.1	B.1	29.88	1	0	37.98	0
219	MT520414.1	B.1	29.83	1	0	38	0
220	MT520424.1	B.1	29.85	1	0	38	0
221	MT520461.1	B.1	29.86	1	0	37.99	0
222	MT520474.1	B.1	29.83	1	0	38	0
223	MT520486.1	A.1	29.88	1	0	37.98	0
224	MT520508.1	A.1	29.86	1	0	38	0
225	MT520520.1	B.1	29.84	1	0	38	0
226	MT520543.1	B.1	29.87	1	0	38	0
227	MT527184.1	B.1	29.83	1	0	38.01	0
228	MT528603.1	A	29.83	1	0	38.02	0
229	MT532435.1	B.1	29.88	1	0	37.99	0
230	MT533202.1	B.1	29.88	1	0	37.99	0
231	MT533218.1	A.1	29.85	1	1	38.01	0.01
232	MT535502.1	B.1	29.81	1	1	38.01	0
233	MT539167.1	B.1	29.8	1	0	38	0
234	MT557569.1	B.1	29.83	1	0	38	0
235	MT558665.1	B.1	29.85	1	0	38.01	0
236	MT558685.1	B.1	29.89	1	0	37.96	0
237	MT560673.1	B.1	29.8	1	0	38.01	0
238	MT568640.1	A	29.86	1	0	38.02	0
239	MT576027.1	B.1	29.84	1	0	38	0
240	MT577014.1	B.1	29.88	1	0	37.99	0
241	MT582476.1	B.1	29.78	1	1	38	0
242	MT585064.1	B.1	29.83	1	1	37.99	0
243	MT590600.1	B.1	29.9	1	0	37.96	0
244	MT598176.1	B.1	29.8	1	0	38.01	0
245	MT601295.1	B.1	29.9	1	0	37.96	0
246	MT611441.1	B.1	29.79	1	1	38	0
247	MT614455.1	B.1	29.78	1	0	38	0
248	MT614465.1	B.1	29.78	1	0	38	0
249	MT614475.1	A.1	29.78	1	0	38.01	0
250	MT614485.1	B.1	29.78	1	0	38.01	0
251	MT614527.1	B.1	29.78	1	0	38.01	0
252	MT614537.1	B.1	29.78	1	0	38.01	0
253	MT614547.1	B.1	29.78	1	0	38.01	0
254	MT622319.1	A	29.89	1	0	37.99	0
255	MT627225.1	A.1	29.87	1	0	38.02	0
256	MT627236.1	A.1	29.86	1	0	38.02	0
257	MT627257.1	A.1	29.86	1	0	38.02	0
258	MT627267.1	A.1	29.86	1	0	38.01	0
259	MT627277.1	A.1	29.86	1	0	38.02	0
260	MT627287.1	A.1	29.87	1	0	38.01	0
261	MT627297.1	A.1	29.85	1	0	38.02	0
262	MT627308.1	A.1	29.86	1	0	38.02	0
263	MT627325.1	B	29.86	1	0	38.01	0
264	MT627405.1	B.1	29.86	1	2	38	0.01
265	MT627435.1	B.1	29.9	1	0	37.95	0
266	MT627618.1	A.1	29.86	1	0	38.01	0
267	MT627628.1	B.1	29.86	1	0	38.01	0
268	MT627638.1	A.1	29.87	1	0	38.01	0
269	MT627755.1	B.1	29.86	1	0	38.01	0
270	MT627927.1	B.1	29.86	1	0	38.01	0
271	MT628051.1	A.1	29.86	1	0	38.02	0
272	MT628061.1	A.1	29.86	1	0	38.02	0
273	MT628071.1	B.1	29.86	1	0	38.01	0
274	MT628095.1	A.1	29.81	1	0	38.02	0
275	MT628257.1	A.1	29.84	1	1	38.01	0
276	MT631802.1	B.1	29.84	1	0	38.01	0
277	MT632502.1	A.1	29.87	1	0	38.01	0
278	MT632543.1	A.1	29.86	1	0	38.01	0
279	MT632554.1	A.1	29.87	1	1	38.01	0
280	MT632586.1	A.1	29.86	1	0	38.02	0
281	MT632598.1	A.1	29.86	1	0	38.02	0
282	MT632609.1	A.1	29.86	1	0	38.02	0
283	MT632620.1	A.1	29.86	1	0	38.02	0
284	MT632631.1	A.1	29.86	1	0	38.01	0
285	MT632788.1	A.1	29.86	1	0	38.01	0
286	MT632798.1	A.1	29.87	1	0	38	0
287	MT632808.1	B.1	29.87	1	0	37.99	0
288	MT632821.1	A.1	29.87	1	0	38.01	0
289	MT632832.1	B.1	29.87	1	0	37.99	0
290	MT632854.1	B.1	29.87	1	0	37.98	0
291	MT632866.1	A.1	29.86	1	0	38.01	0
292	MT632878.1	B.1	29.87	1	0	37.99	0
293	MT632888.1	A.1	29.87	1	0	38.01	0
294	MT632901.1	A.1	29.87	1	0	38.01	0
295	MT632925.1	A.1	29.87	1	0	38.01	0
296	MT632957.1	A.1	29.87	1	0	38.01	0
297	MT632977.1	A.1	29.87	1	0	38.02	0
298	MT632988.1	A.1	29.88	1	0	38.01	0
299	MT632999.1	A.1	29.87	1	0	38.01	0
300	MT633009.1	A.1	29.87	1	0	38.01	0
301	MT633020.1	A.1	29.86	1	0	38.02	0
302	MT633030.1	A.1	29.86	1	0	38.01	0
303	MT633041.1	A.1	29.86	1	0	38.02	0
304	MT635339.1	B.1	29.8	1	0	38	0
305	MT641494.1	B.1	29.87	1	0	37.99	0
306	MT641525.1	B.1	29.86	1	0	38	0
307	MT641546.1	A.1	29.87	1	0	38.01	0
308	MT641558.1	B.1	29.87	1	0	38	0
309	MT641568.1	B.1	29.86	1	0	38.01	0
310	MT641599.1	B.1	29.86	1	0	38.01	0
311	MT641620.1	A.1	29.86	1	0	38.01	0
312	MT641630.1	A.1	29.86	1	0	38.02	0
313	MT641642.1	A.1	29.87	1	0	38	0
314	MT641663.1	B.1	29.85	1	0	38.01	0
315	MT641733.1	B.1	29.83	1	0	38.01	0
316	MT641744.1	B.1	29.84	1	0	38	0
317	MT642091.1	A.1	29.86	1	1	38.01	0
318	MT642113.1	A.1	29.87	1	0	38.02	0
319	MT642133.1	B.1	29.86	1	0	38	0
320	MT642144.1	B.1	29.87	1	0	38	0
321	MT642154.1	A.1	29.87	1	0	38.01	0
322	MT642225.1	A.1	29.85	1	0	38.01	0
323	MT642270.1	A.1	29.87	1	0	38.01	0
324	MT642281.1	B.1	29.86	1	0	38	0
325	MT642337.1	A.1	29.86	1	0	38.02	0
326	MT642383.1	B.1	29.87	1	0	38	0
327	MT646064.1	B.1	29.78	1	1	38	0
328	MT646076.1	B.1	29.78	1	1	38	0.01
329	MT653072.1	B.1	29.8	1	0	38	0
330	MT664197.1	A	29.8	1	0	38	0
331	MT671812.1	B	29.89	1	0	37.98	0
332	MT671822.1	B	29.86	1	0	38.01	0
333	MT675951.1	B.1	29.8	1	0	38.02	0
334	MT676288.1	B.1	29.8	1	0	38.01	0
335	MT679162.1	B.1	29.87	1	0	38	0
336	MT679182.1	B.1	29.87	1	0	37.96	0
337	MT679208.1	B.1	29.88	1	0	37.97	0
338	MT680226.1	B.1	29.85	1	0	38	0
339	MT680236.1	B.1	29.86	1	0	38.01	0
340	MT683388.1	B.1	29.88	1	0	37.99	0
341	MT683403.1	B.1	29.86	1	0	38	0
342	MT683416.1	B.1	29.87	1	0	37.94	0
343	MT703975.1	B.1	29.85	1	0	38	0
344	MT703990.1	B.1	29.84	1	0	38.01	0
345	MT704012.1	B.1	29.85	1	0	38	0
346	MT704044.1	B.1	29.85	1	0	37.99	0
347	MT704071.1	B.1	29.86	1	0	38	0
348	MT704088.1	B.1	29.84	1	0	38	0
349	MT704116.1	B.1	29.85	1	0	37.99	0
350	MT704816.1	B.1	29.87	1	0	38	0
351	MT706151.1	B.1	29.78	1	0	38	0
352	MT706161.1	B.1	29.78	1	0	38.02	0
353	MT706213.1	B.1	29.78	1	0	38	0
354	MT706224.1	B.1	29.78	1	0	38	0
355	MT706245.1	A	29.78	1	0	38.02	0
356	MT706255.1	B.1	29.78	1	0	38.01	0
357	MT706280.1	B.1	29.78	1	0	38.01	0
358	MT706291.1	B.1	29.78	1	0	38.01	0
359	MT706301.1	B	29.78	1	0	38.02	0
360	MT706311.1	B	29.78	1	0	38.01	0
361	MT706322.1	B	29.78	1	0	38.02	0
362	MT706342.1	B	29.78	1	0	38.02	0
363	MT706352.1	B	29.78	1	0	38.01	0
364	MT706362.1	B	29.78	1	0	38.02	0
365	MT706372.1	B	29.78	1	0	38.02	0
366	MT706425.1	B	29.78	1	0	38.01	0
367	MT706435.1	B.1	29.78	1	0	38	0
368	MT706446.1	B	29.78	1	0	38.02	0
369	MT739434.1	B.1	29.87	1	0	38	0
370	MT739444.2	A.1	29.83	1	1	38.01	0
371	MT750023.1	B.1	29.78	1	1	38	0
372	MT755889.1	B.1	29.9	1	0	37.95	0
373	MT755899.1	B.1	29.9	1	0	37.96	0
374	MT757078.1	A	29.86	1	0	38.01	0
375	MT757100.1	B.1	29.8	1	0	38.01	0
376	MT772297.1	B.1	29.8	1	0	38.01	0
377	MT772524.1	B.1	29.78	1	0	38	0
378	MT772535.1	B.1	29.78	1	0	38	0
379	MT772547.1	B.1	29.78	1	0	38	0
380	MT772568.1	B.1	29.78	1	1	38.01	0
381	MT772580.1	B.1	29.78	1	2	38	0.01
382	MT776405.1	B.1	29.78	1	1	38	0
383	MT776425.1	B.1	29.78	1	0	38	0
384	MT786444.1	B.1	29.81	1	0	38	0
385	MT786810.1	B.1	29.78	1	0	38	0
386	MT786821.1	B.1	29.78	1	0	38	0
387	MT791878.1	B.1	29.84	1	0	38.01	0
388	MT791915.1	B	29.84	1	0	38.01	0
389	MT791942.1	B.1	29.83	1	0	38	0
390	MT791954.1	B.1	29.86	1	0	38	0
391	MT799967.1	B.1	29.8	1	0	38.01	0
392	MT800010.1	A	29.8	1	0	38.01	0
393	MT800282.1	B.1	29.8	1	0	38.02	0
394	MT806176.1	B.1	29.8	1	0	38.01	0
395	MT806773.1	B.1	29.78	1	0	38	0
396	MT806783.1	B.1	29.78	1	0	37.99	0
397	MT810495.1	B.1	29.41	1	0	37.93	0
398	MT810505.1	B.1	29.41	1	0	37.92	0
399	MT810538.1	B.1	29.41	1	0	37.92	0
400	MT810559.1	B.1	29.41	1	0	37.92	0
401	MT810570.1	B.1	29.41	1	0	37.92	0
402	MT810612.1	B.1	29.41	1	0	37.92	0
403	MT810633.1	B.1	29.41	1	0	37.92	0
404	MT810643.1	B.1	29.41	1	0	37.92	0
405	MT810665.1	B.1	29.41	1	0	37.92	0
406	MT810676.1	B.1	29.41	1	0	37.92	0
407	MT810686.1	B.1	29.41	1	0	37.92	0
408	MT810721.1	B.1	29.41	1	0	37.92	0
409	MT810761.1	B.1	29.41	1	0	37.92	0
410	MT810774.1	B.1	29.41	1	0	37.92	0
411	MT810786.1	B.1	29.41	1	0	37.92	0
412	MT810833.1	B.1	29.41	1	0	37.92	0
413	MT810847.1	B.1	29.41	1	0	37.91	0
414	MT810875.1	B.1	29.41	1	0	37.91	0
415	MT810888.1	B.1	29.41	1	0	37.92	0
416	MT811017.1	B.1	29.41	1	0	37.92	0
417	MT811169.1	B.1	29.41	1	0	37.91	0
418	MT811197.1	B.1	29.41	1	0	37.91	0
419	MT811207.1	B.1	29.41	1	0	37.91	0
420	MT811220.1	B.1	29.41	1	0	37.91	0
421	MT811255.1	B.1	29.41	1	0	37.91	0
422	MT811312.1	B.1	29.41	1	0	37.91	0
423	MT811355.1	B.1	29.41	1	0	37.91	0
424	MT811380.1	B.1	29.41	1	0	37.92	0
425	MT811441.1	B.1	29.41	1	0	37.91	0
426	MT811468.1	B.1	29.41	1	0	37.91	0
427	MT811478.1	B.1	29.41	1	0	37.92	0
428	MT811518.1	B.1	29.41	1	0	37.92	0
429	MT811548.1	B.1	29.41	1	0	37.91	0
430	MT811664.1	B.1	29.41	1	0	37.91	0
431	MT811728.1	B.1	29.41	1	0	37.91	0
432	MT811744.1	B.1	29.41	1	0	37.92	0
433	MT814636.1	B.1	29.79	1	0	38	0
434	MT820132.1	B.1	29.9	1	0	37.95	0
435	MT821660.1	A.1	29.87	1	0	38	0
436	MT821683.1	A.1	29.87	1	0	38.01	0
437	MT827074.1	B.1	29.85	1	0	38.01	0
438	MT827817.1	A.1	29.64	1	0	37.9	0
439	MT831254.1	B.1	29.86	1	0	38	0
440	MT831449.1	B.1	29.86	1	0	37.99	0
441	MT831470.1	A.1	29.87	1	0	38.01	0
442	MT831480.1	A.1	29.88	1	0	38	0
443	MT831836.1	B.1	29.87	1	1	38	0
444	MT831890.1	A.1	29.88	1	0	38	0
445	MT834308.1	A.1	29.86	1	0	38.01	0
446	MT834319.1	A.1	29.86	1	0	38.01	0
447	MT834329.1	B.1	29.86	1	0	38	0
448	MT834615.1	B.1	29.82	1	0	38	0
449	MT834640.1	B.1	29.85	1	0	38.01	0
450	MT834651.1	A.1	29.85	1	0	38.02	0
451	MT843746.1	B.1	29.88	1	0	37.97	0
452	MT843756.1	B.1	29.88	1	0	37.97	0
453	MT844027.1	B.1	29.88	1	2	37.98	0.01
454	MT844037.1	B.1	29.88	1	0	37.98	0
455	MT844047.1	B.1	29.88	1	0	38	0
456	MT846443.1	B.1	29.84	1	0	38	0
457	MT846456.1	B.1	29.86	1	0	38	0
458	MT846533.1	B.1	29.77	1	0	37.99	0
459	MT846553.1	B.1	29.78	1	0	37.99	0
460	MT846631.1	B.1	29.78	1	1	38	0
461	MT847215.1	B.1	29.9	1	0	37.95	0
462	MT862537.1	A	29.81	1	0	37.99	0
463	MT873070.1	B.1	29.9	1	1	37.96	0
464	MT873092.1	B.1	29.9	1	0	37.97	0
465	MT873126.1	B.1	29.9	1	0	37.96	0
466	MT873136.1	B.1	29.9	1	0	37.96	0
467	MT873149.1	B.1	29.9	1	0	37.95	0
468	MT873160.1	B.1	29.9	1	1	37.96	0.01
469	MT873218.1	B.1	29.9	1	0	37.96	0
470	MT873244.1	B.1	29.9	1	0	37.96	0
471	MT873268.1	B.1	29.9	1	0	37.96	0
472	MT873292.1	B.1	29.9	1	0	37.96	0
473	MT873303.1	B.1	29.9	1	0	37.96	0
474	MT873328.1	B.1	29.9	1	0	37.96	0
475	MT873362.1	B.1	29.9	1	1	37.95	0.01
476	MT873384.1	B.1	29.9	1	0	37.96	0
477	MT873408.1	B.1	29.9	1	0	37.96	0
478	MT873419.1	B.1	29.9	1	0	37.96	0
479	MT873433.1	B.1	29.9	1	0	37.96	0
480	MT873465.1	B.1	29.9	1	0	37.96	0
481	MT873476.1	B.1	29.9	1	0	37.96	0
482	MT873488.1	B.1	29.9	1	0	37.95	0
483	MT873500.1	B.1	29.9	1	0	37.96	0
484	MT877304.1	B.1	29.78	1	0	37.98	0
485	MT886297.1	B.1	29.74	1	0	38.01	0
486	MT886307.1	B.1	29.74	1	0	38.01	0
487	MT886317.1	B.1	29.74	1	0	38.01	0
488	MT886339.1	B.1	29.74	1	0	38.02	0
489	MT886349.1	B.1	29.74	1	0	38.02	0
490	MT886359.1	B.1	29.74	1	0	38.02	0
491	MT886370.1	B.1	29.74	1	0	38.01	0
492	MT886381.1	A.1	29.74	1	0	38.02	0
493	MT890294.1	B.1	29.86	1	0	37.99	0
494	MT890358.1	B.1	29.85	1	0	37.99	0
495	MT893000.1	B.1	29.83	1	0	37.99	0
496	MT893010.1	A.1	29.83	1	0	38	0
497	MT905423.1	B.1	29.85	1	0	38	0
498	MT911550.1	B.1	29.78	1	2	38.01	0.01
499	MT911808.1	B.1	29.86	1	0	38	0
500	MT913051.1	B.1	29.9	1	0	37.96	0
501	MT913073.1	B.1	29.87	1	0	38.01	0
502	MT913083.1	B.1	29.83	1	0	38	0
503	MT913118.1	B.1	29.87	1	0	37.97	0
504	MT920000.1	B.1	29.82	1	0	38	0
505	MT920010.1	A	29.82	1	0	38	0
506	MT920020.1	A.1	29.86	1	0	38.01	0
507	MT920040.1	B.1	29.82	1	0	38	0
508	MT937319.1	B.1	29.82	1	0	37.99	0
509	MT937811.1	B.1	29.83	1	0	38	0
510	MT947083.1	B.1	29.85	1	0	38	0
511	MT947161.1	B.1	29.85	1	0	38	0
512	MT947172.1	B.1	29.85	1	0	38	0
513	MT947584.1	B.1	29.84	1	0	38	0
514	MT950532.1	B.1	29.8	1	0	38.01	0
515	MT951946.1	B.1	29.9	1	0	37.96	0
516	MT951967.1	B.1	29.87	1	1	37.96	0.01
517	MT951977.1	B.1	29.83	1	0	37.99	0
518	MT952609.1	B.1	29.89	1	1	37.97	0
519	MT952691.1	B.1	29.86	1	0	37.99	0
520	MT954416.1	B.1	29.8	1	0	38	0
521	MT956687.1	A	29.85	1	0	38.01	0
522	MT956743.1	B.1	29.85	1	0	37.97	0
523	MT956767.1	B.1	29.84	1	0	38	0
524	MT956806.1	B.1	29.85	1	0	37.99	0
525	MT956918.1	B.1	29.9	1	0	37.96	0
526	MT966089.1	B.1	29.86	1	0	37.99	0
527	MT967905.1	B.1	29.88	1	2	37.98	0.01
528	MT967922.1	B.1	29.88	1	0	37.99	0
529	MT967942.1	B.1	29.88	1	0	37.99	0
530	MT967952.1	B.1	29.88	1	0	37.98	0
531	MT968059.1	B.1	29.88	1	0	37.97	0
532	MT968069.1	B.1	29.88	1	0	37.96	0
533	MT972115.1	B.1	29.74	1	0	37.99	0
534	MT981426.1	B.1	29.85	1	0	38	0
535	MT982401.1	A.1	29.86	1	0	38.01	0
536	MT994903.1	B.1	29.85	1	0	38	0
537	MT994913.1	B.1	29.85	1	0	38	0
538	MT994923.1	B.1	29.85	1	0	38	0
539	MT994933.1	B.1	29.85	1	0	38	0
540	MT994943.1	B.1	29.85	1	0	38	0
541	MT994953.1	B.1	29.85	1	0	38	0
542	MT994963.1	B.1	29.85	1	0	38	0
543	MT994973.1	B.1	29.85	1	0	38	0
544	MT994983.1	B.1	29.85	1	0	38	0
545	MT997704.1	B.1	29.86	1	0	38	0
546	MT997724.1	B.1	29.83	1	0	37.99	0
547	MT997734.1	B.1	29.82	1	0	38	0
548	MW001235.1	B.1	29.88	1	0	37.97	0
549	MW001245.1	B.1	29.88	1	0	37.98	0
550	MW001275.1	B.1	29.88	1	0	37.98	0
551	MW001285.1	B.1	29.88	1	0	37.98	0
552	MW001885.1	B.1	29.88	1	1	37.96	0
553	MW002825.1	B.1	29.82	1	0	38	0
554	MW004168.1	B.1	29.9	1	0	37.96	0
555	MW006598.1	B.1	29.82	1	0	38.01	0
556	MW008587.1	B.1	29.83	1	0	38.01	0
557	MW011762.1	B	29.9	1	0	37.97	0
558	MW020069.1	B.1	29.85	1	0	38.01	0
559	MW023392.1	B.1	29.88	1	0	37.98	0
560	MW030243.1	B.1	29.52	1	0	37.95	0
561	MW040695.1	B.1	29.81	1	0	37.99	0
562	MW047307.1	B.1	29.9	1	0	37.96	0
563	MW047317.1	B.1	29.9	1	0	37.96	0
564	MW052639.1	A.1	29.82	1	0	38.01	0
565	MW052659.1	B.1	29.82	1	0	38	0
566	MW052669.1	B.1	29.82	1	0	38	0
567	MW052679.1	B.1	29.85	1	0	38	0
568	MW064314.1	B.1	29.78	1	0	38	0
569	MW064336.1	B.1	29.78	1	0	38.01	0
570	MW064346.1	B.1	29.78	1	0	38.01	0
571	MW064376.1	B.1	29.78	1	0	38.01	0
572	MW064387.1	B.1	29.78	1	0	38.01	0
573	MW064397.1	B.1	29.78	1	0	38.01	0
574	MW064407.1	B.1	29.78	1	0	38.01	0
575	MW064427.1	B.1	29.78	1	0	38	0
576	MW064448.1	B.1	29.78	1	0	38.01	0
577	MW064479.1	B.1	29.78	1	0	38	0
578	MW064489.1	B.1	29.78	1	0	38.01	0
579	MW064500.1	B.1	29.78	1	0	38.01	0
580	MW064530.1	B.1	29.78	1	0	38.01	0
581	MW064542.1	B.1	29.78	1	0	38.01	0
582	MW064565.1	B.1	29.78	1	0	38.01	0
583	MW064586.1	A	29.78	1	0	38.02	0
584	MW064598.1	B.1	29.78	1	0	38.01	0
585	MW064608.1	B.1	29.78	1	0	38	0
586	MW064628.1	B.1	29.78	1	0	38	0
587	MW064648.1	B.1	29.78	1	0	38.01	0
588	MW064658.1	B.1	29.78	1	0	38.01	0
589	MW064668.1	B.1	29.78	1	0	38	0
590	MW064678.1	B.1	29.78	1	0	38	0
591	MW064690.1	B.1	29.78	1	0	38	0
592	MW064703.1	A.1	29.78	1	0	38.02	0
593	MW064714.1	B.1	29.78	1	0	38.01	0
594	MW064726.1	A.1	29.78	1	0	38	0
595	MW064767.1	B.1	29.78	1	0	38.01	0
596	MW064812.1	B.1	29.78	1	0	38.02	0
597	MW064834.1	B.1	29.78	1	0	38	0
598	MW064845.1	B.1	29.78	1	0	38.01	0
599	MW064856.1	B.1	29.78	1	0	38.01	0
600	MW064888.1	A.1	29.78	1	0	38.02	0
601	MW064908.1	B.1	29.78	1	0	38.01	0
602	MW064918.1	B.1	29.78	1	0	38	0
603	MW064928.1	B.1	29.78	1	0	38.01	0
604	MW064938.1	B.1	29.78	1	0	38.01	0
605	MW064949.1	B.1	29.77	1	0	38.01	0
606	MW064959.1	B	29.78	1	0	38.02	0
607	MW064969.1	B.1	29.77	1	0	38.01	0
608	MW064979.1	B.1	29.78	1	0	38	0
609	MW064992.1	B.1	29.78	1	0	38.01	0
610	MW065042.1	B.1	29.78	1	0	38	0
611	MW065053.1	B.1	29.78	1	0	38	0
612	MW065073.1	B.1	29.78	1	0	37.99	0
613	MW065084.1	B.1	29.78	1	0	38	0
614	MW065094.1	B.1	29.78	1	0	38	0
615	MW065116.1	B.1	29.78	1	0	38.01	0
616	MW065126.1	B.1	29.78	1	0	38.01	0
617	MW065137.1	B.1	29.78	1	0	38	0
618	MW065148.1	B.1	29.78	1	0	38.01	0
619	MW065170.1	B	29.78	1	0	38.01	0
620	MW065180.1	B.1	29.78	1	0	38	0
621	MW065190.1	B.1	29.78	1	0	38.01	0
622	MW065214.1	B.1	29.78	1	0	38.01	0
623	MW065224.1	B.1	29.78	1	0	38.01	0
624	MW065235.1	B.1	29.78	1	0	38.01	0
625	MW065267.1	B.1	29.78	1	0	38	0
626	MW065278.1	B.1	29.78	1	0	38.01	0
627	MW065288.1	B.1	29.78	1	0	38.01	0
628	MW065298.1	B.1	29.78	1	0	38.01	0
629	MW065319.1	A	29.78	1	0	38.01	0
630	MW065340.1	B.1	29.78	1	0	38	0
631	MW065361.1	A.1	29.78	1	0	38.02	0
632	MW065381.1	A.1	29.78	1	0	38.01	0
633	MW065401.1	B.1	29.78	1	0	38.01	0
634	MW065432.1	B.1	29.78	1	0	38	0
635	MW065452.1	B.1	29.78	1	0	38	0
636	MW065482.1	B	29.78	1	0	38.01	0
637	MW067694.1	B.1	29.87	1	1	37.96	0
638	MW067714.1	B.1	29.85	1	0	37.99	0
639	MW067814.1	B.1	29.82	1	0	37.99	0
640	MW070089.1	B.1	29.84	1	0	37.98	0
641	MW079822.1	B.1	29.83	1	0	38	0
642	MW079842.1	B.1	29.81	1	0	38	0
643	MW086594.1	B.1	29.88	1	0	37.99	0
644	MW086898.1	A.1	29.82	1	0	38.02	0
645	MW130866.1	B	29.88	1	0	38	0
646	MW134159.1	B.1	29.86	1	0	38	0
647	MW134337.1	B.1	29.86	1	0	38	0
648	MW134390.1	B.1	29.6	1	0	37.93	0
649	MW134452.1	B.1	29.86	1	0	37.99	0
650	MW134565.1	B.1	29.78	1	2	38	0.01
651	MW136823.1	B.1	29.84	1	0	38.01	0
652	MW136833.1	B.1	29.8	1	0	38.01	0
653	MW136853.1	B.1	29.82	1	0	38	0
654	MW136863.1	B.1	29.82	1	0	38	0
655	MW136873.1	B.1	29.82	1	0	38	0
656	MW136883.1	B.1	29.82	1	0	38	0
657	MW166053.1	B.1	29.85	1	0	38	0
658	MW172508.1	A.1	29.88	1	0	38	0
659	MW173252.1	B.1	29.8	1	0	38.01	0
660	MW190195.1	B.1	29.78	1	0	38	0
661	MW190215.1	A.1	29.78	1	0	38.02	0
662	MW190246.1	A	29.78	1	0	38.01	0
663	MW190256.1	B.1	29.78	1	0	38.01	0
664	MW190266.1	B.1	29.78	1	0	38	0
665	MW190276.1	B.1	29.78	1	0	38.01	0
666	MW190296.1	A.1	29.78	1	0	38.01	0
667	MW190306.1	B.1	29.78	1	0	38.01	0
668	MW190316.1	B.1	29.78	1	0	38.01	0
669	MW190336.1	B.1	29.78	1	0	38	0
670	MW190356.1	A.1	29.78	1	0	38.02	0
671	MW190366.1	B.1	29.78	1	0	38	0
672	MW190377.1	B.1	29.78	1	0	38.01	0
673	MW190387.1	B.1	29.78	1	0	38.01	0
674	MW190407.1	B.1	29.78	1	0	38.01	0
675	MW190417.1	B.1	29.78	1	0	38	0
676	MW190427.1	B.1	29.78	1	0	38	0
677	MW190437.1	B.1	29.77	1	0	38.01	0
678	MW190447.1	A.1	29.78	1	0	38.02	0
679	MW190457.1	B.1	29.78	1	0	38.01	0
680	MW190467.1	A.1	29.78	1	0	38.01	0
681	MW190477.1	B.1	29.78	1	0	38	0
682	MW190487.1	B.1	29.78	1	0	38.01	0
683	MW190498.1	B.1	29.78	1	0	38	0
684	MW190508.1	B.1	29.78	1	0	38	0
685	MW190529.1	B.1	29.78	1	0	38.01	0
686	MW190550.1	B.1	29.78	1	0	38.01	0
687	MW190581.1	A.1	29.78	1	0	38.02	0
688	MW190601.1	B.1	29.78	1	0	38	0
689	MW190611.1	B.1	29.78	1	0	38	0
690	MW190621.1	B.1	29.78	1	0	38	0
691	MW190632.1	A.1	29.78	1	0	38.02	0
692	MW190665.1	B.1	29.78	1	0	38	0
693	MW190686.1	B.1	29.77	1	0	38.01	0
694	MW190697.1	B.1	29.78	1	0	38.01	0
695	MW190717.1	B.1	29.78	1	0	38	0
696	MW190727.1	B.1	29.78	1	0	38.01	0
697	MW190748.1	B.1	29.77	1	0	38.01	0
698	MW190758.1	B	29.78	1	0	38.02	0
699	MW190778.1	B.1	29.78	1	0	38	0
700	MW190800.1	B.1	29.78	1	0	38.01	0
701	MW190863.1	B	29.78	1	0	38.02	0
702	MW190873.1	B.1	29.78	1	0	38	0
703	MW190884.1	A	29.78	1	0	38.02	0
704	MW190905.1	B.1	29.78	1	0	38	0
705	MW190925.1	B.1	29.78	1	0	38.01	0
706	MW190946.1	A.1	29.78	1	0	38.01	0
707	MW190956.1	B.1	29.78	1	0	38.01	0
708	MW190966.1	A	29.78	1	0	38.01	0
709	MW190976.1	B.1	29.78	1	0	38	0
710	MW190996.1	B.1	29.78	1	0	38	0
711	MW191008.1	B.1	29.78	1	0	38.01	0
712	MW191018.1	A.1	29.78	1	0	38.02	0
713	MW191029.1	B.1	29.78	1	0	38.01	0
714	MW191040.1	B.1	29.78	1	0	38.01	0
715	MW191050.1	B.1	29.78	1	0	38	0
716	MW191060.1	A.1	29.77	1	0	38.02	0
717	MW191081.1	B.1	29.78	1	0	38.02	0
718	MW191091.1	B	29.78	1	0	38.01	0
719	MW191122.1	A.1	29.78	1	0	38.01	0
720	MW191134.1	B.1	29.78	1	0	38.01	0
721	MW191154.1	B.1	29.78	1	0	38	0
722	MW191215.1	A.1	29.78	1	0	38.02	0
723	MW191225.1	B.1	29.78	1	0	38	0
724	MW191235.1	B.1	29.78	1	0	38	0
725	MW191245.1	B.1	29.78	1	0	38	0
726	MW191286.1	B.1	29.78	1	0	38.01	0
727	MW191297.1	B.1	29.78	1	0	38.01	0
728	MW191317.1	B.1	29.78	1	0	38.01	0
729	MW191327.1	B.1	29.78	1	0	38.01	0
730	MW191337.1	A.1	29.78	1	0	38.02	0
731	MW191347.1	B.1	29.78	1	0	38.01	0
732	MW191357.1	B.1	29.78	1	0	38.01	0
733	MW191377.1	B.1	29.78	1	0	38.01	0
734	MW191387.1	B.1	29.78	1	0	38.01	0
735	MW191407.1	A	29.78	1	0	38.02	0
736	MW191417.1	B	29.78	1	0	38.02	0
737	MW191427.1	B.1	29.78	1	0	38.01	0
738	MW191447.1	A.1	29.78	1	0	38.02	0
739	MW191468.1	A	29.78	1	0	38.01	0
740	MW191478.1	B.1	29.78	1	0	38	0
741	MW192093.1	B.1	29.83	1	0	38	0
742	MW192103.1	B.1	29.83	1	0	38	0
743	MW192113.1	B.1	29.82	1	0	38	0
744	MW206027.1	B.1	29.78	1	0	38.02	0
745	MW206037.1	B.1	29.78	1	0	38.01	0
746	MW206107.1	B.1	29.78	1	0	38	0
747	MW206187.1	B.1	29.78	1	0	37.99	0
748	MW206207.1	B.1	29.78	1	0	38.01	0
749	MW206227.1	B.1	29.78	1	0	38	0
750	MW206247.1	B.1	29.78	1	0	37.99	0
751	MW206257.1	B.1	29.78	1	0	37.98	0
752	MW206267.1	B.1	29.78	1	0	37.99	0
753	MW206511.1	B.1	29.81	1	0	38	0
754	MW206534.1	B.1	29.85	1	0	38.01	0
755	MW217350.1	B.1	29.86	1	0	37.99	0
756	MW219695.1	A	29.78	1	1	38.01	0
757	MW240721.1	B.1	29.85	1	0	38	0
758	MW241204.1	B.1	29.9	1	0	37.96	0
759	MW273796.1	B.1	29.8	1	0	38	0
760	MW273806.1	B.1	29.8	1	1	38	0
761	MW276296.1	B.1	29.85	1	1	37.99	0
762	MW276306.1	B.1	29.85	1	1	38	0
763	MW276317.1	B.1	29.84	1	1	38	0
764	MW276452.1	B.1	29.86	1	2	38	0.01
765	MW276625.1	B.1	29.81	1	1	37.98	0
766	MW279319.1	B.1	29.88	1	0	38	0
767	MW280459.1	B.1	29.83	1	0	37.99	0
768	MW286655.1	A	29.84	1	0	38.02	0
769	MW286737.1	B.1	29.84	1	0	38.02	0
770	MW286752.1	B.1	29.85	1	0	38.01	0
771	MW306429.1	B.1	29.85	1	0	38	0
772	MW315210.1	B.1	29.85	1	0	37.96	0
773	MW327517.1	B.1	29.78	1	1	38	0
774	MW332241.1	B.1	29.83	1	0	37.99	0
775	MW340795.1	A	29.88	1	0	37.99	0
776	MW349076.1	B.1	29.82	1	0	37.99	0
777	MW349086.1	B.1	29.82	1	0	38	0
778	MW349096.1	B.1	29.82	1	0	37.99	0
779	MW365083.1	B.1	29.71	1	0	38.01	0
780	MW365094.1	B.1	29.71	1	0	38	0
781	MW365106.1	B.1	29.71	1	0	38	0
782	MW365121.1	B.1	29.72	1	0	38.02	0
783	MW365134.1	B.1	29.7	1	0	38.02	0
784	MW365156.1	B.1	29.72	1	0	38.01	0
785	MW365188.1	B.1	29.72	1	0	38.02	0
786	MW365199.1	B.1	29.72	1	0	38.02	0
787	MW365226.1	B.1	29.73	1	0	38.02	0
788	MW365247.1	B.1	29.71	1	0	38.02	0
789	MW374908.1	B.1	29.85	1	0	38.01	0
790	MW374928.1	B.1	29.82	1	0	37.99	0
791	MW406505.1	B.1	29.88	1	0	37.97	0
792	MW420151.1	B.1	29.78	1	0	37.99	0
793	MW420223.1	B.1	29.78	1	0	37.99	0
794	MW420449.1	B.1	29.78	1	0	38	0
795	MW420607.1	B.1	29.78	1	0	37.98	0
796	MW420846.1	B.1	29.78	1	0	37.98	0
797	MW421928.1	B.1	29.86	1	1	37.99	0.01
798	MW421987.1	B.1	29.9	1	0	37.94	0
799	MW422047.1	B.1	29.9	1	0	37.94	0
800	MW422057.1	B.1	29.9	1	0	37.95	0
801	MW422077.1	B.1	29.9	1	0	37.94	0
802	MW422087.1	B.1	29.9	1	0	37.94	0
803	MW423686.2	B.1.1.7	29.83	1	0	37.99	0
804	MW447771.1	B.1.1.7	29.88	1	0	37.93	0
805	MW453103.1	B.1.429	29.86	1	0	37.97	0
806	MW454519.1	B.1	29.9	1	0	37.95	0
807	MW454704.1	B.1	29.77	1	0	38	0
808	MW466793.1	A	29.9	1	0	37.98	0
809	MW467420.1	B	29.9	1	0	37.98	0
810	MW467440.1	B.1	29.9	1	0	37.96	0
811	MW467480.1	B	29.9	1	0	37.97	0
812	MW467490.1	B.1	29.9	1	0	37.96	0
813	MW467500.1	B.1	29.9	1	0	37.96	0
814	MW483182.1	B.1	29.83	1	1	38	0
815	MW483196.1	B.1	29.81	1	1	38.01	0
816	MW483222.1	B.1	29.85	1	0	38.01	0
817	MW483422.1	B.1	29.82	1	0	38	0
818	MW483532.1	B.1	29.8	1	0	38	0
819	MW483578.1	B.1.429	29.82	1	0	37.98	0
820	MW483835.1	B.1	29.81	1	0	37.98	0
821	MW485088.1	B.1.1.7	29.89	1	0	37.93	0
822	MW485244.1	B.1	29.78	1	0	38	0
823	MW485261.1	B.1.429	29.78	1	0	37.98	0
824	MW491185.1	B.1	29.76	1	0	38	0
825	MW493716.1	B.1	29.9	1	0	37.96	0
826	MW493726.1	B.1	29.89	1	0	37.96	0
827	MW493736.1	B.1	29.9	1	0	37.97	0
828	MW493746.1	B.1	29.89	1	0	37.97	0
829	MW493756.1	B.1	29.9	1	0	37.96	0
830	MW493766.1	B.1	29.9	1	0	37.96	0
831	MW493776.1	B.1	29.9	1	0	37.95	0
832	MW493786.1	B.1	29.9	1	0	37.97	0
833	MW493796.1	B.1	29.88	1	1	37.97	0
834	MW493816.1	B.1	29.9	1	0	37.96	0
835	MW493826.1	B.1	29.89	1	0	37.96	0
836	MW493836.1	B.1	29.9	1	0	37.96	0
837	MW493856.1	B.1	29.89	1	0	37.97	0
838	MW494168.1	B.1	29.9	1	0	37.96	0
839	MW494178.1	B.1	29.89	1	0	37.96	0
840	MW494188.1	B.1	29.9	1	0	37.97	0
841	MW494198.1	B.1	29.89	1	0	37.97	0
842	MW494208.1	B.1	29.9	1	0	37.96	0
843	MW494218.1	B.1	29.9	1	0	37.96	0
844	MW494228.1	B.1	29.9	1	0	37.95	0
845	MW494238.1	B.1	29.9	1	0	37.97	0
846	MW494248.1	B.1	29.88	1	1	37.97	0
847	MW494268.1	B.1	29.9	1	0	37.96	0
848	MW494278.1	B.1	29.89	1	0	37.96	0
849	MW494288.1	B.1	29.9	1	0	37.96	0
850	MW494308.1	B.1	29.89	1	0	37.97	0
851	MW494424.1	B.1.1.7	29.51	1	0	37.94	0
852	MW495936.1	B.1	29.8	1	0	38	0
853	MW496083.1	B.1	29.74	1	0	37.98	0
854	MW505165.1	B.1.429	29.78	1	0	37.99	0
855	MW518816.1	P.2	29.88	1	1	37.96	0.01
856	MW519722.1	B.1.1.7	29.84	1	1	37.99	0
857	MW521409.1	B.1	29.82	1	0	38	0
858	MW521433.1	B.1	29.82	1	0	38.01	0
859	MW521445.1	B.1	29.81	1	0	38	0
860	MW521458.1	B.1	29.82	1	0	38	0
861	MW521471.1	A.1	29.82	1	0	38.01	0
862	MW521485.1	B.1	29.82	1	0	38	0
863	MW521501.1	A.1	29.82	1	0	38.01	0
864	MW521743.1	B.1	29.75	1	0	37.96	0
865	MW521793.1	B.1	29.78	1	0	37.98	0
866	MW522380.1	B.1	29.78	1	0	38.01	0
867	MW523448.1	B.1	29.8	1	0	38.01	0
868	MW524047.1	B.1	29.86	1	0	38	0
869	MW528828.1	B.1.429	29.78	1	0	37.98	0
870	MW539924.1	B.1	29.81	1	1	37.99	0
871	MW539943.1	B.1	29.85	1	0	37.99	0
872	MW540076.1	B.1	29.83	1	0	38	0
873	MW540354.1	B.1	29.81	1	1	38	0
874	MW545482.1	B.1.427	29.82	1	0	37.97	0
875	MW549866.1	B.1.1.7	29.8	1	0	37.98	0
876	MW553305.1	B.1	29.72	1	0	37.99	0
877	MW553318.1	B.1	29.72	1	0	37.99	0
878	MW559184.1	B.1	29.9	1	0	37.95	0
879	MW560801.1	B.1.427	29.78	1	0	37.96	0
880	MW560915.1	B.1.429	29.87	1	0	37.97	0
881	MW562687.1	B.1	29.9	1	0	37.94	0
882	MW562717.1	B.1	29.9	1	0	37.95	0
883	MW565125.1	B.1	29.82	1	0	37.99	0
884	MW565492.1	B.1.429	29.81	1	1	37.98	0
885	MW565594.1	B.1	29.85	1	0	38	0
886	MW565606.1	B.1	29.82	1	1	37.99	0
887	MW565760.1	B.1.429	29.82	1	1	37.97	0
888	MW565855.1	B.1.1.7	29.83	1	0	37.97	0
889	MW566195.1	B.1.427	29.9	1	0	37.91	0
890	MW577029.1	B.1	29.83	1	0	37.99	0
891	MW583147.1	B.1	29.83	1	0	37.97	0
892	MW583424.1	B.1.429	29.9	1	0	37.94	0
893	MW585882.1	B.1.429	29.83	1	0	37.97	0
894	MW586593.1	B.1.1.7	29.82	1	0	37.98	0
895	MW586680.1	B.1.1.7	29.81	1	0	37.99	0
896	MW586717.1	B.1.429	29.78	1	0	37.98	0
897	MW586744.1	B.1.429	29.78	1	0	37.98	0
898	MW586758.1	B.1.429	29.78	1	0	37.98	0
899	MW590343.1	B.1	29.9	1	0	37.96	0
900	MW590887.2	B.1.429	29.65	1	2	37.94	0.01
901	MW592368.1	B.1	29.9	1	0	37.95	0
902	MW593154.1	A.1	29.8	1	1	38.02	0
903	MW593185.1	A.1	29.8	1	0	38.02	0
904	MW593195.1	B.1	29.8	1	0	38.01	0
905	MW593205.1	B.1	29.8	1	0	38.02	0
906	MW593216.1	A.1	29.8	1	0	38.02	0
907	MW593226.1	A.1	29.8	1	0	38.02	0
908	MW593266.1	B.1	29.8	1	1	38	0
909	MW593296.1	A.1	29.8	1	0	38.01	0
910	MW593306.1	B.1	29.8	1	1	38	0
911	MW593316.1	A.1	29.8	1	0	38.01	0
912	MW593326.1	A.1	29.8	1	0	38.02	0
913	MW593358.1	A.1	29.65	1	0	37.98	0
914	MW593368.1	B.1	29.8	1	0	37.99	0
915	MW593388.1	A.1	29.8	1	0	38.02	0
916	MW593409.1	B.1	29.8	1	0	38	0
917	MW593419.1	B.1	29.8	1	0	38.01	0
918	MW593439.1	B.1	29.8	1	0	38.01	0
919	MW593450.1	A.1	29.8	1	0	38.02	0
920	MW593460.1	B.1	29.8	1	0	37.99	0
921	MW593471.1	B.1	29.8	1	0	38.01	0
922	MW593521.1	A.1	29.8	1	0	38.01	0
923	MW593587.1	B.1	29.8	1	0	38	0
924	MW593599.1	B.1	29.8	1	0	38	0
925	MW593609.1	B.1	29.79	1	0	38.01	0
926	MW593641.1	B.1	29.8	1	0	38	0
927	MW593690.1	B.1	29.8	1	0	38.01	0
928	MW593701.1	B.1	29.8	1	0	38.01	0
929	MW593724.1	B.1	29.8	1	0	38.01	0
930	MW593745.1	B.1	29.8	1	0	38.01	0
931	MW593766.1	A.1	29.8	1	0	38.02	0
932	MW593777.1	B.1	29.65	1	0	37.97	0
933	MW593849.1	A.1	29.8	1	0	38.02	0
934	MW593869.1	A.1	29.78	1	0	38.01	0
935	MW593880.1	B.1	29.8	1	0	38	0
936	MW593890.1	A.1	29.8	1	0	38.02	0
937	MW593900.1	B.1	29.8	1	0	38.01	0
938	MW593911.1	B.1	29.8	1	0	38.01	0
939	MW593921.1	B.1	29.8	1	0	38	0
940	MW598416.1	B.1.525	29.89	1	0	37.95	0
941	MW598426.1	B.1.1.7	29.88	1	0	37.93	0
942	MW599629.1	B.1	29.78	1	0	38.01	0
943	MW617641.1	B.1.1.7	29.76	1	0	37.98	0
944	MW617734.1	B.1.351	29.81	1	0	37.98	0
945	MW617752.1	B.1	29.84	1	0	37.99	0
946	MW626023.1	B.1.1.7	29.81	1	1	37.97	0
947	MW626335.1	B.1.1.7	29.79	1	0	37.97	0
948	MW629209.1	B.1.427	29.81	1	2	37.95	0.01
949	MW629296.1	B.1	29.8	1	0	37.99	0
950	MW629484.1	B.1.1.7	29.8	1	1	37.97	0
951	MW631905.1	B.1	29.85	1	0	37.98	0
952	MW634027.1	B.1	29.71	1	0	38	0
953	MW634688.1	B.1.429	29.7	1	0	37.95	0
954	MW636760.1	B.1	29.71	1	0	37.98	0
955	MW636975.1	B.1.427	29.71	1	0	37.97	0
956	MW637046.1	B.1	29.71	1	0	37.99	0
957	MW639967.1	B.1	29.71	1	0	37.99	0
958	MW640081.1	B.1	29.71	1	0	37.98	0
959	MW642024.1	B.1.1.7	29.88	1	0	37.94	0
960	MW643586.1	B.1.429	29.71	1	0	37.95	0
961	MW644289.1	B.1.429	29.71	1	0	37.97	0
962	MW645869.1	B.1	29.82	1	0	37.99	0
963	MW645885.1	B.1	29.82	1	0	37.98	0
964	MW646737.1	B.1.429	29.78	1	0	37.96	0
965	MW646948.1	B.1.1.7	29.89	1	0	37.93	0
966	MW648297.1	B.1.429	29.82	1	0	37.99	0
967	MW648319.1	B.1.427	29.76	1	2	37.96	0.01
968	MW651024.1	B.1.1.7	29.78	1	0	37.99	0
969	MW653458.1	B.1.429	29.84	1	1	37.96	0
970	MW653505.1	B.1.429	29.81	1	1	37.97	0
971	MW653841.1	B.1.1.7	29.8	1	0	37.97	0
972	MW662152.1	B.1.1.7	29.73	1	0	37.98	0
973	MW662162.1	B.1.1.7	29.73	1	0	37.98	0
974	MW666553.1	B.1	29.78	1	0	37.99	0
975	MW668486.1	B.1	29.78	1	0	37.99	0
976	MW671685.1	B.1.427	29.78	1	0	37.96	0
977	MW671698.1	B.1.429	29.77	1	0	37.97	0
978	MW672726.1	P.2	29.83	1	0	37.96	0
979	MW672788.1	B.1.427	29.87	1	1	37.96	0.01
980	MW672932.1	B.1.427	29.81	1	0	37.99	0
981	MW672996.1	B.1.429	29.83	1	1	37.97	0
982	MW673705.1	B.1.1.7	29.84	1	0	37.97	0
983	MW674253.1	B.1.429	29.82	1	0	37.96	0
984	MW674843.1	B.1	29.9	1	0	37.96	0
985	MW674853.1	B.1	29.9	1	0	37.95	0
986	MW681011.1	B.1	29.9	1	0	37.94	0
987	MW684541.1	B.1.1.7	29.8	1	2	37.97	0.01
988	MW684588.1	B.1.1.7	29.8	1	1	37.98	0
989	MW684641.1	B.1.1.7	29.8	1	1	37.98	0
990	MW684677.1	B.1.1.7	29.8	1	1	37.97	0
991	MW687143.1	B.1.1.7	29.8	1	0	37.97	0
992	MW687385.1	B.1	29.84	1	0	38	0
993	MW689693.1	B.1.1.7	29.81	1	0	37.99	0
994	MW689755.1	B.1.427	29.79	1	0	37.96	0
995	MW689901.1	B.1.1.7	29.81	1	0	37.99	0
996	MW693060.1	B.1	29.83	1	0	37.99	0
997	MW693572.1	B.1.427	29.85	1	1	37.94	0
998	MW693734.1	B.1.429	29.82	1	0	37.98	0
999	MW694080.1	B.1	29.83	1	0	38	0
1000	MW696393.1	B.1	29.78	1	0	37.97	0
1001	MW696662.1	B.1	29.78	1	0	38	0
1002	MW697782.1	B.1	29.78	1	0	37.98	0
1003	MW699168.1	B.1.1.7	29.89	1	0	37.94	0
1004	MW699178.1	B.1.1.7	29.89	1	0	37.94	0
1005	MW699900.1	B.1.1.7	29.89	1	0	37.93	0
1006	MW699910.1	B.1.1.7	29.89	1	0	37.93	0
1007	MW700470.1	B.1.429	29.84	1	2	37.99	0.01
1008	MW700485.1	B.1.429	29.82	1	1	37.99	0
1009	MW700608.1	B.1.427	29.8	1	0	37.96	0
1010	MW700652.1	B.1.427	29.81	1	0	37.97	0
1011	MW700662.1	B.1.427	29.84	1	1	37.97	0
1012	MW700685.1	B.1.429	29.8	1	1	37.98	0
1013	MW700751.1	B.1	29.8	1	1	38	0
1014	MW701191.1	B.1.429	29.81	1	0	37.97	0
1015	MW701201.1	B.1.429	29.8	1	0	37.96	0
1016	MW701984.1	B.1.429	29.85	1	1	37.97	0
1017	MW702072.1	B.1.429	29.85	1	2	37.97	0.01
1018	MW702094.1	B.1.429	29.82	1	0	37.98	0
1019	MW702133.1	B.1.427	29.84	1	0	37.98	0
1020	MW702195.1	B.1.429	29.81	1	1	37.98	0
1021	MW702208.1	B.1.427	29.84	1	1	37.98	0
1022	MW702220.1	B.1.427	29.82	1	0	37.97	0
1023	MW702309.1	B.1	29.82	1	0	38.01	0
1024	MW702400.1	B.1.429	29.85	1	2	37.97	0.01
1025	MW702427.1	B.1	29.85	1	0	38.01	0
1026	MW702561.1	B.1	29.84	1	0	38	0
1027	MW702615.1	B.1.429	29.85	1	1	37.98	0
1028	MW702630.1	B.1.429	29.83	1	1	37.99	0
1029	MW702735.1	B.1.429	29.86	1	1	37.98	0
1030	MW702772.1	B.1.429	29.82	1	1	37.96	0
1031	MW702858.1	B.1.429	29.84	1	0	37.98	0
1032	MW702991.1	B.1.429	29.86	1	2	37.97	0.01
1033	MW703012.1	B.1.429	29.86	1	1	37.96	0
1034	MW703067.1	B.1	29.85	1	0	38	0
1035	MW703429.1	B.1.429	29.86	1	1	37.97	0
1036	MW704286.1	B.1.1.7	29.8	1	1	37.97	0
1037	MW704354.1	B.1.1.7	29.8	1	1	37.98	0
1038	MW704461.1	B.1.1.7	29.8	1	0	37.96	0
1039	MW704568.1	B.1.429	29.71	1	0	37.97	0
1040	MW706410.1	B.1.427	29.71	1	0	37.97	0
1041	MW708208.1	B.1.427	29.87	1	0	37.98	0
1042	MW708258.1	B.1.429	29.87	1	0	37.97	0
1043	MW708272.1	B.1.427	29.87	1	0	37.97	0
1044	MW708398.1	B.1.427	29.87	1	0	37.95	0
1045	MW708596.1	B.1.429	29.87	1	0	37.99	0
1046	MW708607.1	B.1.429	29.84	1	1	37.96	0
1047	MW709181.1	B.1.427	29.87	1	0	37.99	0
1048	MW712876.1	B.1.1.7	29.78	1	0	37.99	0
1049	MW713636.1	B.1.525	29.74	1	0	37.95	0
1050	MW713666.1	B.1.1.7	29.84	1	0	37.98	0
1051	MW715071.1	B.1.1.7	29.81	1	0	37.97	0
1052	MW715158.1	B.1.429	29.82	1	1	37.97	0
1053	MW715197.1	B.1.429	29.81	1	0	37.97	0
1054	MW715226.1	B.1	29.81	1	0	37.98	0
1055	MW715251.1	B.1.1.7	29.79	1	0	37.96	0
1056	MW715263.1	B.1.1.7	29.79	1	1	37.98	0
1057	MW715437.1	B.1.429	29.79	1	0	37.97	0
1058	MW715482.1	B.1.429	29.81	1	0	37.96	0
1059	MW715547.1	B.1.526	29.76	1	0	38	0
1060	MW718189.1	B.1	29.79	1	0	38.02	0
1061	MW719517.1	P.2	29.82	1	1	37.96	0
1062	MW720102.1	P.2	29.78	1	0	37.98	0
1063	MW720158.1	B.1.1.7	29.76	1	0	37.98	0
1064	MW720207.1	B.1.429	29.78	1	0	37.98	0
1065	MW720368.1	B.1.427	29.78	1	0	37.95	0
1066	MW720563.1	B.1.1.7	29.76	1	0	37.98	0
1067	MW720574.1	B.1.1.7	29.76	1	0	37.97	0
1068	MW720584.1	B.1.1.7	29.76	1	0	37.98	0
1069	MW720596.1	B.1.1.7	29.76	1	0	37.99	0
1070	MW720614.1	B.1.1.7	29.76	1	0	37.98	0
1071	MW720624.1	B.1.1.7	29.76	1	0	37.98	0
1072	MW720634.1	B.1.1.7	29.76	1	0	37.98	0
1073	MW720644.1	B.1.1.7	29.76	1	0	37.99	0
1074	MW720655.1	B.1.1.7	29.76	1	0	37.98	0
1075	MW720705.1	B.1.1.7	29.76	1	0	37.99	0
1076	MW720721.1	B.1.1.7	29.76	1	0	37.98	0
1077	MW720731.1	B.1.1.7	29.76	1	0	37.97	0
1078	MW720745.1	B.1.1.7	29.76	1	0	37.98	0
1079	MW720760.1	B.1.1.7	29.76	1	0	37.99	0
1080	MW721182.1	B.1.1.7	29.64	1	0	37.95	0
1081	MW724485.1	B.1.1.7	29.89	1	0	37.95	0
1082	MW725601.1	B.1.1.7	29.81	1	0	37.99	0
1083	MW725710.1	B.1.1.7	29.77	1	0	37.98	0
1084	MW725745.1	B.1.1.7	29.81	1	0	37.99	0
1085	MW725760.1	B.1.1.7	29.79	1	0	37.98	0
1086	MW725825.1	B.1.1.7	29.79	1	0	37.99	0
1087	MW725891.1	B.1.1.7	29.78	1	0	37.99	0
1088	MW728298.1	B.1	29.87	1	0	37.99	0
1089	MW728542.1	B.1	29.78	1	0	38	0
1090	MW729043.1	B.1.1.7	29.89	1	0	37.94	0
1091	MW729261.1	B.1.1.7	29.89	1	0	37.93	0
1092	MW729271.1	B.1.1.7	29.89	1	0	37.93	0
1093	MW730987.1	B.1.429	29.87	1	0	37.99	0
1094	MW730997.1	B.1.427	29.87	1	1	37.95	0
1095	MW731028.1	B.1.429	29.87	1	0	37.97	0
1096	MW731294.1	B.1.429	29.87	1	1	37.97	0
1097	MW731306.1	B.1.429	29.87	1	1	37.99	0
1098	MW731352.1	B.1.429	29.87	1	1	37.96	0
1099	MW731373.1	B.1	29.87	1	0	37.98	0
1100	MW731760.1	B.1.1.7	29.8	1	0	37.97	0
1101	MW733532.1	P.2	29.78	1	0	37.98	0
1102	MW734216.1	B.1.429	29.71	1	0	37.97	0
1103	MW734471.1	B.1.429	29.71	1	0	37.98	0
1104	MW735429.1	B.1.1.7	29.81	1	0	37.98	0
1105	MW735512.1	B.1	29.79	1	0	37.99	0
1106	MW735600.1	B.1	29.82	1	0	38.01	0
1107	MW735616.1	B.1.1.7	29.8	1	0	37.98	0
1108	MW735631.1	B.1.1.7	29.81	1	0	37.99	0
1109	MW736708.1	B.1.427	29.84	1	0	37.97	0
1110	MW736722.1	B.1.427	29.82	1	1	37.97	0
1111	MW737882.1	B.1.427	29.82	1	2	37.97	0.01
1112	MW738005.1	B.1.429	29.82	1	2	37.97	0.01
1113	MW738468.1	B.1.427	29.84	1	1	37.97	0
1114	MW738509.1	B.1.427	29.85	1	2	37.98	0.01
1115	MW738519.1	B.1.427	29.82	1	1	37.98	0
1116	MW738618.1	B.1.429	29.84	1	1	37.99	0
1117	MW738798.1	B.1	29.73	1	0	37.99	0
1118	MW739156.1	B.1.429	29.79	1	0	37.98	0
1119	MW739424.1	B.1.429	29.82	1	1	37.97	0
1120	MW739670.1	B.1.429	29.85	1	1	37.98	0
1121	MW739691.1	B.1.429	29.82	1	1	37.97	0
1122	MW739711.1	B.1.429	29.85	1	1	37.99	0
1123	MW739919.1	B.1	29.83	1	0	38	0
1124	MW747939.1	B.1.1.7	29.71	1	0	37.98	0
1125	MW748246.1	P.2	29.82	1	0	37.97	0
1126	MW748264.1	P.2	29.82	1	0	37.97	0
1127	MW749504.1	B.1	29.78	1	0	38	0
1128	MW750009.1	B.1.1.7	29.76	1	0	37.99	0
1129	MW750034.1	B.1	29.77	1	0	38	0
1130	MW750869.1	B.1.1.7	29.76	1	0	37.97	0
1131	MW750901.1	B.1.1.7	29.78	1	0	37.97	0
1132	MW751154.1	B.1	29.78	1	0	38.01	0
1133	MW751471.1	B.1.1.7	29.76	1	0	37.96	0
1134	MW751505.1	B.1.1.7	29.76	1	0	37.98	0
1135	MW751558.1	B.1.1.7	29.82	1	0	37.97	0
1136	MW751626.1	B.1	29.84	1	0	37.98	0
1137	MW751640.1	B.1.1.7	29.82	1	0	37.98	0
1138	MW752076.1	B.1.1.7	29.8	1	0	37.98	0
1139	MW752939.1	B.1.429	29.73	1	0	37.97	0
1140	MW755806.1	B.1.1.7	29.85	1	0	37.97	0
1141	MW758821.1	B.1.429	29.9	1	1	37.92	0.01
1142	MW758990.1	B.1.1.7	29.82	1	0	37.97	0
1143	MW763319.1	B.1	29.78	1	0	38.01	0
1144	MW766434.1	B.1.427	29.87	1	1	37.97	0
1145	MW766465.1	B.1.429	29.85	1	0	37.97	0
1146	MW766523.1	B.1.429	29.87	1	0	37.97	0
1147	MW766590.1	B.1.427	29.87	1	2	37.94	0.01
1148	MW766620.1	B.1.429	29.87	1	1	37.97	0
1149	MW766694.1	B.1.429	29.87	1	0	38	0
1150	MW766705.1	B.1.427	29.87	1	0	37.94	0
1151	MW766769.1	B.1.429	29.87	1	1	37.97	0
1152	MW766800.1	B.1.429	29.87	1	0	37.97	0
1153	MW766811.1	B.1.429	29.87	1	0	37.98	0
1154	MW766843.1	B.1	29.87	1	0	38.01	0
1155	MW767291.1	B.1.429	29.9	1	1	37.93	0.01
1156	MW767529.1	B.1.1.7	29.76	1	1	37.96	0
1157	MW767583.1	B.1.1.7	29.8	1	0	37.98	0
1158	MW768055.1	B.1.429	29.84	1	0	37.97	0
1159	MW769714.1	B.1.1.7	29.82	1	0	37.98	0
1160	MW769724.1	B.1.1.7	29.82	1	0	37.98	0
1161	MW769734.1	B.1.1.7	29.75	1	0	38	0
1162	MW769744.1	B.1.1.7	29.75	1	0	37.99	0
1163	MW769754.1	B.1.1.7	29.75	1	0	37.98	0
1164	MW769764.1	B.1.1.7	29.75	1	0	37.98	0
1165	MW769774.1	B.1.1.7	29.75	1	0	37.98	0
1166	MW771846.1	B.1.429	29.9	1	1	37.92	0
1167	MW771976.1	P.2	29.9	1	1	37.92	0
1168	MW771987.1	B.1.427	29.89	1	1	37.91	0.01
1169	MW772026.1	B.1.427	29.9	1	0	37.9	0
1170	MW772209.1	B.1.429	29.89	1	0	37.94	0
1171	MW772423.1	B.1.526	29.82	1	0	37.98	0
1172	MW773135.1	B.1.1.7	29.71	1	0	37.98	0
1173	MW773149.1	B.1.1.7	29.71	1	0	37.98	0
1174	MW773161.1	B.1.1.7	29.71	1	0	37.98	0
1175	MW773176.1	B.1.1.7	29.71	1	0	37.97	0
1176	MW773462.1	B.1.1.7	29.76	1	0	37.99	0
1177	MW773475.1	B.1.1.7	29.76	1	0	37.99	0
1178	MW773558.1	B.1.1.7	29.76	1	0	37.96	0
1179	MW773568.1	B.1.1.7	29.76	1	0	37.96	0
1180	MW773578.1	B.1.1.7	29.76	1	0	37.99	0
1181	MW773590.1	B.1.1.7	29.76	1	0	37.99	0
1182	MW773601.1	B.1.1.7	29.76	1	0	37.98	0
1183	MW773613.1	B.1.1.7	29.76	1	0	37.97	0
1184	MW773637.1	B.1.1.7	29.76	1	0	37.98	0
1185	MW773652.1	B.1.1.7	29.76	1	0	37.98	0
1186	MW773667.1	B.1.1.7	29.76	1	0	37.99	0
1187	MW773677.1	B.1.1.7	29.76	1	0	37.97	0
1188	MW773688.1	B.1.1.7	29.76	1	0	37.98	0
1189	MW773698.1	B.1.1.7	29.76	1	0	37.98	0
1190	MW773709.1	B.1.1.7	29.76	1	0	37.97	0
1191	MW773721.1	B.1.1.7	29.76	1	0	37.99	0
1192	MW776882.1	B.1.1.7	29.71	1	0	37.98	0
1193	MW776893.1	B.1.1.7	29.71	1	0	37.97	0
1194	MW776907.1	B.1.1.7	29.71	1	0	37.98	0
1195	MW776921.1	B.1.1.7	29.71	1	0	37.98	0
1196	MW776932.1	B.1.1.7	29.72	1	0	37.99	0
1197	MW776942.1	B.1.1.7	29.71	1	0	37.97	0
1198	MW777278.1	B.1.429	29.9	1	1	37.9	0.01
1199	MW777367.1	B.1.429	29.9	1	0	37.92	0
1200	MW777879.1	B.1	29.9	1	1	37.93	0.01
1201	MW777947.1	B.1	29.9	1	0	37.91	0
1202	MW778037.1	B.1.429	29.89	1	1	37.93	0.01
1203	MW778755.1	B.1.429	29.9	1	1	37.93	0
1204	MW778777.1	B.1.427	29.9	1	1	37.92	0.01
1205	MW778945.1	B.1	29.89	1	0	37.92	0
1206	MW779052.1	B.1.427	29.88	1	0	37.93	0
1207	MW779254.1	B.1.429	29.9	1	0	37.92	0
1208	MW779277.1	B.1.429	29.9	1	0	37.95	0
1209	MW779293.1	B.1.427	29.9	1	0	37.94	0
1210	MW779625.1	B.1.526	29.71	1	0	37.98	0
1211	MW780402.1	B.1.427	29.72	1	0	37.96	0
1212	MW780598.1	B.1.429	29.71	1	0	37.96	0
1213	MW780898.1	B.1	29.71	1	0	37.95	0
1214	MW781345.1	B.1.429	29.71	1	0	37.97	0
1215	MW781481.1	B.1.429	29.71	1	0	37.96	0
1216	MW781642.1	B.1.429	29.71	1	0	37.96	0
1217	MW781878.1	B.1.1.7	29.76	1	0	37.98	0
1218	MW783234.1	P.2	29.9	1	0	37.92	0
1219	MW783537.1	B.1.1.7	29.7	1	0	37.96	0
1220	MW786981.1	B.1.1.7	29.8	1	1	37.97	0
1221	MW790220.1	B.1.1.7	29.89	1	0	37.93	0
1222	MW791663.1	B.1.1.7	29.71	1	0	37.98	0
1223	MW791673.1	B.1.1.7	29.71	1	0	37.99	0
1224	MW791684.1	B.1.1.7	29.71	1	0	37.98	0
1225	MW791694.1	B.1.1.7	29.71	1	0	37.98	0
1226	MW791707.1	B.1.1.7	29.71	1	0	37.98	0
1227	MW791718.1	B.1.1.7	29.71	1	0	37.98	0
1228	MW792993.1	B.1.427	29.87	1	2	37.98	0.01
1229	MW793003.1	B.1.427	29.87	1	0	37.96	0
1230	MW793073.1	B.1.429	29.78	1	0	37.98	0
1231	MW793158.1	P.2	29.78	1	0	37.96	0
1232	MW793599.1	B.1.429	29.84	1	0	37.98	0
1233	MW793636.1	B.1.429	29.81	1	0	37.97	0
1234	MW793648.1	B.1.1.7	29.79	1	0	37.96	0
1235	MW793661.1	B.1.1.7	29.8	1	0	37.97	0
1236	MW795351.1	B.1.351	29.89	1	0	37.92	0
1237	MW795902.1	B.1.429	29.9	1	0	37.92	0
1238	MW795983.1	B.1.429	29.9	1	0	37.93	0
1239	MW796013.1	B.1.429	29.9	1	0	37.93	0
1240	MW796082.1	B.1.427	29.9	1	0	37.92	0
1241	MW796104.1	B.1.1.7	29.88	1	0	37.92	0
1242	MW796738.1	B.1.1.7	29.8	1	0	37.97	0
1243	MW796765.1	B.1.427	29.66	1	1	37.94	0
1244	MW796782.1	B.1.427	29.81	1	1	37.95	0
1245	MW796809.1	B.1.1.7	29.79	1	0	37.98	0
1246	MW796822.1	B.1.1.7	29.82	1	0	37.99	0
1247	MW796835.1	B.1.1.7	29.79	1	0	37.97	0
1248	MW796859.1	B.1.1.7	29.79	1	0	37.98	0
1249	MW796929.1	B.1.1.7	29.71	1	0	37.95	0
1250	MW796942.1	B.1.1.7	29.79	1	0	37.97	0
1251	MW796967.1	B.1.1.7	29.8	1	0	37.98	0
1252	MW797000.1	B.1.429	29.82	1	1	37.96	0
1253	MW799659.1	B.1	29.73	1	0	38	0
1254	MW799733.1	B.1	29.73	1	0	37.97	0
1255	MW799748.1	B.1.1.7	29.71	1	0	37.98	0
1256	MW799784.1	B.1.1.7	29.71	1	0	37.98	0
1257	MW799796.1	B.1.1.7	29.71	1	0	37.97	0
1258	MW799806.1	B.1.1.7	29.71	1	0	37.97	0
1259	MW800833.1	B.1	29.85	1	0	38	0
1260	MW803374.1	B.1.1.7	29.76	1	0	37.98	0
1261	MW803384.1	B.1.1.7	29.76	1	0	37.97	0
1262	MW803395.1	B.1.1.7	29.76	1	0	37.98	0
1263	MW803405.1	B.1.1.7	29.76	1	0	37.98	0
1264	MW803415.1	B.1.1.7	29.76	1	0	37.99	0
1265	MW803425.1	B.1.1.7	29.76	1	0	37.98	0
1266	MW803435.1	B.1.1.7	29.76	1	0	37.98	0
1267	MW803445.1	B.1.1.7	29.76	1	0	37.99	0
1268	MW803464.1	B.1.1.7	29.76	1	0	37.99	0
1269	MW803474.1	B.1.1.7	29.76	1	0	37.99	0
1270	MW803484.1	B.1.1.7	29.76	1	0	37.98	0
1271	MW803494.1	B.1.1.7	29.76	1	0	37.98	0
1272	MW803504.1	B.1.1.7	29.76	1	0	37.98	0
1273	MW803515.1	B.1.1.7	29.76	1	0	37.97	0
1274	MW803527.1	B.1.1.7	29.76	1	0	37.97	0
1275	MW803538.1	B.1.1.7	29.76	1	0	37.97	0
1276	MW803549.1	B.1.1.7	29.76	1	0	37.97	0
1277	MW803563.1	B.1.1.7	29.76	1	0	37.98	0
1278	MW803573.1	B.1.1.7	29.76	1	0	37.97	0
1279	MW803584.1	B.1.1.7	29.76	1	0	37.98	0
1280	MW803594.1	B.1.1.7	29.76	1	0	37.99	0
1281	MW803604.1	B.1.1.7	29.76	1	0	37.97	0
1282	MW803614.1	B.1.1.7	29.76	1	0	37.97	0
1283	MW803625.1	B.1.1.7	29.76	1	0	37.98	0
1284	MW803636.1	B.1.1.7	29.76	1	0	37.98	0
1285	MW803646.1	B.1.1.7	29.76	1	0	37.97	0
1286	MW804363.1	B.1.429	29.78	1	0	37.97	0
1287	MW804402.1	B.1.1.7	29.76	1	1	37.97	0
1288	MW804654.1	B.1.1.7	29.79	1	0	37.98	0
1289	MW804724.1	B.1.1.7	29.88	1	0	37.95	0
1290	MW804734.1	B.1.1.7	29.88	1	0	37.93	0
1291	MW807815.1	B.1.1.7	29.88	1	1	37.93	0
1292	MW807828.1	B.1.1.7	29.88	1	0	37.92	0
1293	MW807900.1	B.1.1.7	29.85	1	0	37.93	0
1294	MW807912.1	B.1.1.7	29.88	1	1	37.95	0
1295	MW807980.1	B.1.1.7	29.88	1	1	37.93	0
1296	MW807993.1	B.1.1.7	29.88	1	0	37.93	0
1297	MW808025.1	B.1.1.7	29.88	1	1	37.93	0.01
1298	MW808035.1	B.1.1.7	29.88	1	1	37.93	0
1299	MW808076.1	B.1.1.7	29.88	1	1	37.94	0
1300	MW808142.1	B.1.1.7	29.86	1	0	37.93	0
1301	MW808165.1	B.1.1.7	29.88	1	1	37.94	0
1302	MW808191.1	B.1.1.7	29.88	1	0	37.94	0
1303	MW808249.1	B.1.427	29.89	1	1	37.9	0.01
1304	MW809041.1	B.1.525	29.75	1	0	37.96	0
1305	MW809056.1	B.1.525	29.77	1	0	37.98	0
1306	MW812491.1	B.1.1.7	29.76	1	0	37.98	0
1307	MW812977.1	B.1.429	29.7	1	0	37.97	0
1308	MW813603.1	B.1	29.72	1	0	37.98	0
1309	MW816547.1	B.1.1.7	29.71	1	0	37.98	0
1310	MW816567.1	B.1	29.73	1	0	37.99	0
1311	MW817248.1	B.1.1.7	29.83	1	0	37.96	0
1312	MW819940.1	B.1	29.84	1	0	37.98	0
1313	MW820276.1	B.1.1.7	29.76	1	0	37.97	0
1314	MW821827.1	B.1.429	29.78	1	0	37.98	0
1315	MW821842.1	B.1.1.7	29.76	1	0	37.98	0
1316	MW822035.1	B.1.526	29.81	1	0	37.97	0
1317	MW829575.1	B.1.1.7	29.88	1	0	37.93	0
1318	MW830962.1	B.1.1.7	29.76	1	0	37.97	0
1319	MW830984.1	B.1.1.7	29.76	1	1	37.96	0
1320	MW831535.1	B.1.1.7	29.89	1	0	37.94	0
1321	MW831545.1	B.1.1.7	29.89	1	0	37.94	0
1322	MW831664.1	B.1.1.7	29.89	1	0	37.93	0
1323	MW834734.1	B.1.1.7	29.76	1	0	37.97	0
1324	MW834782.1	B.1.526	29.75	1	0	37.97	0
1325	MW834963.1	B.1.1.7	29.76	1	0	37.97	0
1326	MW837289.1	B.1.429	29.9	1	0	37.93	0
1327	MW837349.1	B.1.429	29.9	1	0	37.93	0
1328	MW837429.1	B.1.429	29.9	1	0	37.93	0
1329	MW837439.1	B.1.429	29.9	1	0	37.93	0
1330	MW837470.1	B.1.1.7	29.89	1	0	37.94	0
1331	MW837480.1	B.1.1.7	29.89	1	0	37.92	0
1332	MW837490.1	B.1.427	29.9	1	0	37.92	0
1333	MW840464.1	B.1.1.7	29.88	1	0	37.94	0
1334	MW840812.1	B.1.1.7	29.88	1	0	37.93	0
1335	MW840887.1	B.1.1.7	29.86	1	0	37.93	0
1336	MW840898.1	B.1.1.7	29.88	1	1	37.93	0.01
1337	MW840909.1	B.1.1.7	29.85	1	0	37.94	0
1338	MW840942.1	B.1.1.7	29.88	1	1	37.93	0.01
1339	MW840953.1	B.1.1.7	29.88	1	0	37.93	0
1340	MW840979.1	B.1.1.7	29.88	1	1	37.93	0
1341	MW841788.1	B.1.1.7	29.76	1	0	37.98	0
1342	MW841798.1	B.1.1.7	29.76	1	0	37.97	0
1343	MW841809.1	B.1.1.7	29.76	1	0	37.98	0
1344	MW841821.1	B.1.1.7	29.76	1	0	38	0
1345	MW841832.1	B.1.1.7	29.76	1	0	37.98	0
1346	MW841842.1	B.1.1.7	29.76	1	0	37.98	0
1347	MW841860.1	B.1.1.7	29.76	1	0	37.97	0
1348	MW841872.1	B.1.1.7	29.76	1	0	37.97	0
1349	MW841882.1	B.1.1.7	29.76	1	0	37.98	0
1350	MW841893.1	B.1.1.7	29.76	1	0	37.97	0
1351	MW841905.1	B.1.1.7	29.76	1	0	37.97	0
1352	MW841919.1	B.1.1.7	29.76	1	0	37.97	0
1353	MW841931.1	B.1.1.7	29.76	1	0	37.97	0
1354	MW841941.1	B.1.1.7	29.76	1	0	37.99	0
1355	MW841951.1	B.1.1.7	29.76	1	0	37.98	0
1356	MW841962.1	B.1.1.7	29.76	1	0	37.97	0
1357	MW841981.1	B.1.1.7	29.76	1	0	37.98	0
1358	MW841992.1	B.1.1.7	29.76	1	0	37.98	0
1359	MW842002.1	B.1.1.7	29.76	1	0	37.98	0
1360	MW842012.1	B.1.1.7	29.76	1	0	37.99	0
1361	MW842032.1	B.1.1.7	29.76	1	0	37.99	0
1362	MW842043.1	B.1.1.7	29.76	1	0	37.98	0
1363	MW842053.1	B.1.1.7	29.76	1	0	37.97	0
1364	MW842066.1	B.1.1.7	29.76	1	0	37.97	0
1365	MW842076.1	B.1.1.7	29.76	1	0	37.98	0
1366	MW842087.1	B.1.1.7	29.75	1	0	37.98	0
1367	MW842100.1	B.1.1.7	29.76	1	0	37.97	0
1368	MW842110.1	B.1.1.7	29.76	1	0	37.97	0
1369	MW842123.1	B.1.1.7	29.76	1	0	37.98	0
1370	MW842133.1	B.1.1.7	29.76	1	0	37.98	0
1371	MW842143.1	B.1.1.7	29.76	1	0	37.97	0
1372	MW842153.1	B.1.1.7	29.76	1	0	37.97	0
1373	MW842166.1	B.1.1.7	29.76	1	0	37.97	0
1374	MW842176.1	B.1.1.7	29.76	1	0	37.98	0
1375	MW842186.1	B.1.1.7	29.76	1	0	37.97	0
1376	MW842196.1	B.1.1.7	29.76	1	0	37.97	0
1377	MW842207.1	B.1.1.7	29.76	1	0	37.98	0
1378	MW842217.1	B.1.1.7	29.76	1	0	37.97	0
1379	MW842228.1	B.1.1.7	29.76	1	0	37.96	0
1380	MW842240.1	B.1.1.7	29.76	1	0	37.97	0
1381	MW842250.1	B.1.1.7	29.76	1	0	37.97	0
1382	MW842287.1	B.1.1.7	29.76	1	0	37.97	0
1383	MW842298.1	B.1.1.7	29.76	1	0	37.98	0
1384	MW842308.1	B.1.1.7	29.76	1	0	37.97	0
1385	MW842318.1	B.1.1.7	29.76	1	0	37.97	0
1386	MW842329.1	B.1.1.7	29.76	1	0	37.96	0
1387	MW842339.1	B.1.1.7	29.76	1	0	37.96	0
1388	MW842351.1	B.1.1.7	29.76	1	0	37.98	0
1389	MW842364.1	B.1.1.7	29.76	1	0	37.99	0
1390	MW842374.1	B.1.1.7	29.76	1	0	37.98	0
1391	MW842384.1	B.1.1.7	29.76	1	0	37.97	0
1392	MW842394.1	B.1.1.7	29.76	1	0	37.97	0
1393	MW842405.1	B.1.1.7	29.76	1	0	37.98	0
1394	MW842429.1	B.1.1.7	29.76	1	0	37.99	0
1395	MW842439.1	B.1.1.7	29.76	1	0	37.97	0
1396	MW842449.1	B.1.1.7	29.76	1	0	37.98	0
1397	MW842459.1	B.1.1.7	29.76	1	0	37.98	0
1398	MW842469.1	B.1.1.7	29.76	1	0	37.97	0
1399	MW844162.1	B.1.1.7	29.76	1	0	37.99	0
1400	MW844190.1	B.1.526	29.77	1	0	37.99	0
1401	MW844312.1	B.1.1.7	29.88	1	0	37.94	0
1402	MW844358.1	B.1.1.7	29.88	1	0	37.94	0
1403	MW844602.1	B.1.1.7	29.7	1	0	37.97	0
1404	MW844749.1	B.1.1.7	29.72	1	0	37.98	0
1405	MW844861.1	B.1.1.7	29.7	1	0	37.96	0
1406	MW844927.1	B.1.1.7	29.7	1	0	37.98	0
1407	MW846042.1	B.1	29.73	1	0	37.97	0
1408	MW847389.1	B.1.526	29.85	1	0	37.99	0
1409	MW847649.1	B.1.427	29.78	1	0	37.98	0
1410	MW848066.1	B.1.429	29.83	1	0	37.98	0
1411	MW848095.1	B.1.429	29.83	1	0	37.97	0
1412	MW848188.1	B.1.429	29.83	1	0	37.96	0
1413	MW848202.1	P.2	29.83	1	0	37.96	0
1414	MW848232.1	B.1.429	29.83	1	0	37.97	0
1415	MW848285.1	B.1.427	29.83	1	0	37.97	0
1416	MW848307.1	B.1.429	29.83	1	0	37.97	0
1417	MW848349.1	B.1.1.7	29.81	1	0	37.98	0
1418	MW848359.1	B.1.1.7	29.83	1	0	37.97	0
1419	MW848388.1	B.1.1.7	29.83	1	0	37.99	0
1420	MW848406.1	B.1.1.7	29.79	1	0	37.99	0
1421	MW848418.1	B.1.1.7	29.83	1	0	37.98	0
1422	MW848898.1	B.1.1.7	29.89	1	0	37.96	0
1423	MW849637.1	B.1.1.7	29.85	1	0	37.98	0
1424	MW849647.1	B.1.1.7	29.85	1	0	37.97	0
1425	MW849657.1	B.1.1.7	29.85	1	1	37.97	0
1426	MW849780.1	B.1.1.7	29.85	1	0	37.98	0
1427	MW849791.1	B.1.1.7	29.85	1	1	37.98	0
1428	MW849801.1	B.1.1.7	29.83	1	0	37.97	0
1429	MW849812.1	B.1.1.7	29.85	1	0	37.98	0
1430	MW849823.1	B.1.1.7	29.85	1	0	37.97	0
1431	MW849834.1	B.1.1.7	29.85	1	0	37.98	0
1432	MW849845.1	B.1.1.7	29.85	1	0	37.99	0
1433	MW849856.1	B.1.1.7	29.85	1	0	37.98	0
1434	MW850073.1	B.1.429	29.87	1	0	37.97	0
1435	MW850084.1	B.1.429	29.87	1	0	37.97	0
1436	MW850095.1	B.1.429	29.87	1	1	37.97	0
1437	MW850106.1	B.1.429	29.87	1	0	37.98	0
1438	MW850116.1	B.1.429	29.87	1	0	37.98	0
1439	MW850172.1	B.1.429	29.87	1	0	37.95	0
1440	MW850182.1	B.1.427	29.87	1	0	37.96	0
1441	MW850194.1	B.1.427	29.87	1	0	37.96	0
1442	MW850286.1	B.1.427	29.85	1	2	37.96	0.01
1443	MW851737.1	B.1.427	29.82	1	0	37.98	0
1444	MW851940.1	B.1.526	29.81	1	0	37.99	0
1445	MW852045.1	B.1.1.7	29.76	1	0	37.98	0
1446	MW852064.1	B.1.1.7	29.76	1	0	37.96	0
1447	MW852494.1	B.1.525	29.67	1	0	37.97	0
1448	MW854717.1	B.1.1.7	29.78	1	1	37.98	0
1449	MW855621.1	B.1.427	29.83	1	0	37.96	0
1450	MW855633.1	B.1.429	29.83	1	0	37.97	0
1451	MW855645.1	B.1.429	29.83	1	0	37.96	0
1452	MW855667.1	B.1.429	29.83	1	0	37.98	0
1453	MW855701.1	B.1.429	29.84	1	0	37.97	0
1454	MW855778.1	B.1.429	29.83	1	0	37.98	0
1455	MW855812.1	B.1.429	29.83	1	0	37.97	0
1456	MW858237.1	B.1.1.7	29.9	1	0	37.92	0
1457	MW861561.1	B.1	29.78	1	0	38	0
1458	MW863053.1	B.1.1.7	29.81	1	0	37.98	0
1459	MW863853.1	B.1.1.7	29.81	1	0	37.98	0
1460	MW864120.1	B.1.1.7	29.82	1	0	37.99	0
1461	MW864153.1	B.1.1.7	29.8	1	0	37.97	0
1462	MW864315.1	B.1.429	29.78	1	0	37.97	0
1463	MW864460.1	B.1	29.78	1	0	37.98	0
1464	MW864473.1	B.1	29.78	1	0	37.99	0
1465	MW864614.1	B.1.1.7	29.76	1	0	37.97	0
1466	MW864625.1	B.1.1.7	29.76	1	0	37.98	0
1467	MW864648.1	B.1.1.7	29.76	1	0	37.97	0
1468	MW864658.1	B.1.1.7	29.76	1	0	37.99	0
1469	MW864690.1	B.1.1.7	29.88	1	1	37.93	0.01
1470	MW864700.1	B.1.1.7	29.86	1	0	37.94	0
1471	MW864710.1	B.1.1.7	29.86	1	0	37.94	0
1472	MW864731.1	B.1.1.7	29.86	1	0	37.94	0
1473	MW864756.1	B.1.1.7	29.88	1	0	37.94	0
1474	MW864777.1	B.1.1.7	29.88	1	0	37.94	0
1475	MW864787.1	B.1.1.7	29.88	1	1	37.94	0
1476	MW864872.1	B.1.1.7	29.76	1	0	37.97	0
1477	MW864882.1	B.1.1.7	29.76	1	0	37.98	0
1478	MW864892.1	B.1.1.7	29.76	1	0	37.97	0
1479	MW864904.1	B.1.1.7	29.76	1	0	37.99	0
1480	MW864914.1	B.1.1.7	29.76	1	0	37.98	0
1481	MW864924.1	B.1.1.7	29.76	1	0	37.98	0
1482	MW864934.1	B.1.1.7	29.76	1	0	37.98	0
1483	MW864944.1	B.1.1.7	29.76	1	0	37.98	0
1484	MW864954.1	B.1.1.7	29.76	1	0	37.97	0
1485	MW864964.1	B.1.1.7	29.76	1	0	37.97	0
1486	MW864974.1	B.1.1.7	29.76	1	0	37.98	0
1487	MW864984.1	B.1.1.7	29.76	1	0	37.97	0
1488	MW864994.1	B.1.1.7	29.76	1	0	37.98	0
1489	MW865005.1	B.1.1.7	29.76	1	0	37.96	0
1490	MW865016.1	B.1.1.7	29.76	1	0	37.97	0
1491	MW865026.1	B.1.1.7	29.76	1	0	37.96	0
1492	MW865036.1	B.1.1.7	29.76	1	0	37.98	0
1493	MW865046.1	B.1.1.7	29.76	1	0	37.97	0
1494	MW865056.1	B.1.1.7	29.76	1	0	37.97	0
1495	MW865098.1	B.1.1.7	29.76	1	0	37.97	0
1496	MW865108.1	B.1.1.7	29.76	1	0	37.97	0
1497	MW865119.1	B.1.1.7	29.76	1	0	37.98	0
1498	MW865131.1	B.1.1.7	29.76	1	0	37.97	0
1499	MW865144.1	B.1.1.7	29.76	1	0	37.98	0
1500	MW865154.1	B.1.1.7	29.76	1	0	37.97	0
1501	MW865165.1	B.1.1.7	29.76	1	0	37.97	0
1502	MW865186.1	B.1.1.7	29.76	1	0	37.99	0
1503	MW865197.1	B.1.1.7	29.76	1	0	37.97	0
1504	MW865208.1	B.1.1.7	29.76	1	0	37.99	0
1505	MW865219.1	B.1.1.7	29.76	1	0	37.98	0
1506	MW865230.1	B.1.1.7	29.76	1	0	37.98	0
1507	MW865240.1	B.1.1.7	29.76	1	0	37.98	0
1508	MW865251.1	B.1.1.7	29.76	1	0	37.99	0
1509	MW865261.1	B.1.1.7	29.76	1	0	37.98	0
1510	MW865271.1	B.1.1.7	29.76	1	0	37.96	0
1511	MW865281.1	B.1.1.7	29.76	1	0	37.97	0
1512	MW865442.1	B.1.429	29.73	1	1	37.99	0
1513	MW865613.1	B.1.1.7	29.76	1	0	37.98	0
1514	MW865624.1	B.1.1.7	29.76	1	0	37.97	0
1515	MW865636.1	B.1.1.7	29.76	1	0	37.99	0
1516	MW865646.1	B.1.1.7	29.76	1	0	37.99	0
1517	MW865657.1	B.1.1.7	29.76	1	0	37.97	0
1518	MW865667.1	B.1.1.7	29.76	1	0	37.97	0
1519	MW865678.1	B.1.1.7	29.76	1	0	37.98	0
1520	MW865688.1	B.1.1.7	29.76	1	0	37.96	0
1521	MW865698.1	B.1.1.7	29.76	1	0	37.97	0
1522	MW868410.1	B.1.429	29.83	1	0	37.97	0
1523	MW868478.1	B.1	29.83	1	0	37.98	0
1524	MW868510.1	B.1.429	29.83	1	0	37.97	0
1525	MW868556.1	B.1.429	29.83	1	0	37.98	0
1526	MW868590.1	B.1.429	29.83	1	0	37.98	0
1527	MW868733.1	P.2	29.84	1	0	37.97	0
1528	MW868981.1	B.1.1.7	29.88	1	0	37.94	0
1529	MW868996.1	B.1.1.7	29.88	1	0	37.94	0
1530	MW869006.1	B.1.1.7	29.88	1	1	37.94	0
1531	MW869028.1	B.1.1.7	29.88	1	0	37.94	0
1532	MW869194.1	B.1.1.7	29.88	1	1	37.93	0
1533	MW869206.1	B.1.1.7	29.88	1	0	37.94	0
1534	MW869273.1	B.1.1.7	29.88	1	0	37.94	0
1535	MW869291.1	B.1.1.7	29.7	1	0	37.99	0
1536	MW869537.1	B.1.1.7	29.7	1	0	37.98	0
1537	MW869620.1	B.1.1.7	29.7	1	0	37.98	0
1538	MW869683.1	B.1.1.7	29.72	1	0	37.97	0
1539	MW869735.1	B.1.1.7	29.7	1	0	37.98	0
1540	MW869803.1	B.1.1.7	29.7	1	0	37.98	0
1541	MW869851.1	B.1.1.7	29.7	1	0	37.96	0
1542	MW869935.1	B.1.429	29.74	1	0	37.98	0
1543	MW870264.1	B.1.429	29.71	1	0	37.97	0
1544	MW872690.1	P.1	29.81	1	0	37.98	0
1545	MW873998.1	B.1.1.7	29.8	1	0	37.96	0
1546	MW874040.1	B.1.1.7	29.79	1	0	37.97	0
1547	MW874848.1	B.1.1.7	29.76	1	0	37.98	0
1548	MW874858.1	B.1.1.7	29.76	1	0	37.99	0
1549	MW874868.1	B.1.1.7	29.76	1	0	37.98	0
1550	MW874878.1	B.1.1.7	29.76	1	0	37.98	0
1551	MW874888.1	B.1.1.7	29.76	1	0	37.97	0
1552	MW874899.1	B.1.1.7	29.76	1	0	37.98	0
1553	MW874922.1	B.1.1.7	29.76	1	0	37.98	0
1554	MW874934.1	B.1.1.7	29.76	1	0	37.97	0
1555	MW874958.1	B.1.1.7	29.76	1	0	37.99	0
1556	MW877007.1	B.1.1.7	29.89	1	0	37.92	0
1557	MW877131.1	B.1.1.7	29.88	1	0	37.93	0
1558	MW877142.1	B.1.1.7	29.88	1	0	37.93	0
1559	MW877153.1	B.1.1.7	29.88	1	1	37.94	0
1560	MW877164.1	B.1.1.7	29.86	1	0	37.93	0
1561	MW877175.1	B.1.1.7	29.88	1	1	37.93	0
1562	MW877257.1	B.1.1.7	29.88	1	1	37.94	0
1563	MW877323.1	B.1.1.7	29.88	1	0	37.94	0
1564	MW877720.1	B.1.1.7	29.76	1	0	37.98	0
1565	MW877737.1	B.1.1.7	29.76	1	0	37.96	0
1566	MW877752.1	B.1.1.7	29.76	1	0	37.96	0
1567	MW877776.1	B.1.1.7	29.76	1	0	37.98	0
1568	MW880547.1	B.1.526	29.77	1	0	38	0
1569	MW880633.1	B.1.526	29.77	1	0	37.98	0
1570	MW882015.1	B.1.526	29.87	1	0	37.97	0
1571	MW882025.1	B.1.526	29.87	1	0	37.96	0
1572	MW883130.1	B.1.1.7	29.84	1	0	37.96	0
1573	MW883145.1	B.1.526	29.81	1	0	38	0
1574	MW883156.1	B.1.1.7	29.83	1	0	37.98	0
1575	MW883181.1	B.1.1.7	29.8	1	0	37.97	0
1576	MW885897.1	B.1	29.73	1	0	37.99	0
1577	MW885911.1	B.1	29.73	1	0	37.99	0
1578	MW887967.1	B.1.429	29.87	1	0	37.97	0
1579	MW888017.1	B.1.427	29.86	1	0	37.95	0
1580	MW888042.1	B.1.429	29.87	1	0	37.98	0
1581	MW888052.1	B.1.526	29.86	1	0	37.98	0
1582	MW888077.1	B.1.429	29.87	1	0	37.99	0
1583	MW888166.1	B.1.427	29.87	1	0	37.97	0
1584	MW890643.1	B.1.526	29.77	1	0	37.99	0
1585	MW890670.1	B.1.526	29.77	1	0	37.97	0
1586	MW890697.1	B.1.526	29.77	1	0	37.98	0
1587	MW890972.1	B.1.427	29.83	1	0	37.95	0
1588	MW890985.1	B.1.429	29.83	1	0	37.97	0
1589	MW891081.1	B.1.526	29.8	1	0	37.97	0
1590	MW891106.1	B.1.429	29.83	1	0	37.97	0
1591	MW891120.1	B.1.427	29.82	1	0	37.96	0
1592	MW891146.1	B.1.429	29.82	1	0	37.98	0
1593	MW891157.1	B.1.429	29.83	1	0	37.97	0
1594	MW891170.1	B.1.427	29.83	1	0	37.96	0
1595	MW891193.1	B.1.526	29.82	1	0	37.98	0
1596	MW891207.1	B.1.429	29.83	1	0	37.96	0
1597	MW891219.1	B.1.526	29.82	1	0	37.99	0
1598	MW891278.1	B.1.526	29.82	1	0	37.98	0
1599	MW891301.1	B.1.526	29.83	1	0	37.98	0
1600	MW891359.1	B.1.429	29.81	1	0	37.95	0
1601	MW891372.1	B.1.526	29.82	1	0	37.97	0
1602	MW891395.1	B.1	29.82	1	0	37.99	0
1603	MW891419.1	B.1.526	29.81	1	0	37.99	0
1604	MW891435.1	B.1.526	29.79	1	0	37.97	0
1605	MW891599.1	B.1.526	29.79	1	0	37.98	0
1606	MW892087.1	B.1.1.7	29.76	1	0	37.97	0
1607	MW892111.1	B.1.526	29.77	1	0	37.99	0
1608	MW892134.1	B.1.1.7	29.76	1	0	37.97	0
1609	MW892191.1	B.1.526	29.78	1	0	37.99	0
1610	MW892209.1	B.1.1.7	29.76	1	0	37.97	0
1611	MW892241.1	B.1.1.7	29.8	1	0	37.99	0
1612	MW892283.1	B.1.1.7	29.76	1	0	37.97	0
1613	MW892298.1	B.1.526	29.75	1	0	37.97	0
1614	MW892310.1	B.1.526	29.75	1	0	37.96	0
1615	MW892338.1	B.1.526	29.8	1	0	37.97	0
1616	MW892383.1	B.1.1.7	29.76	1	0	37.99	0
1617	MW892655.1	B.1.1.7	29.76	1	0	37.98	0
1618	MW892698.1	B.1.526	29.75	1	0	37.97	0
1619	MW893574.1	B.1.1.7	29.76	1	0	37.98	0
1620	MW893618.1	B.1.526	29.75	1	0	37.97	0
1621	MW893633.1	B.1.1.7	29.76	1	0	37.98	0
1622	MW893842.1	B.1.1.7	29.82	1	1	37.98	0
1623	MW894083.1	B.1.1.7	29.78	1	1	37.96	0
1624	MW894201.1	B.1	29.81	1	0	37.99	0
1625	MW894213.1	B.1.1.7	29.81	1	0	37.98	0
1626	MW894318.1	B.1.1.7	29.76	1	0	37.98	0
1627	MW894407.1	B.1.1.7	29.76	1	0	37.98	0
1628	MW894442.1	B.1.1.7	29.78	1	1	37.97	0
1629	MW894483.1	B.1.1.7	29.81	1	0	37.98	0
1630	MW894507.1	B.1.1.7	29.81	1	0	37.99	0
1631	MW894531.1	B.1.1.7	29.81	1	0	37.98	0
1632	MW894566.1	B.1.1.7	29.78	1	0	37.97	0
1633	MW897362.1	B.1.1.7	29.71	1	0	37.98	0
1634	MW897486.1	B.1.526	29.86	1	0	37.99	0
1635	MW897582.1	B.1.429	29.87	1	1	37.98	0
1636	MW897614.1	B.1.429	29.87	1	0	37.98	0
1637	MW898271.1	B.1.1.7	29.8	1	0	37.98	0
1638	MW898286.1	B.1.1.7	29.82	1	0	37.97	0
1639	MW898779.1	B.1.1.7	29.79	1	0	37.96	0
1640	MW898797.1	B.1.1.7	29.82	1	0	37.99	0
1641	MW898850.1	B.1.1.7	29.8	1	0	37.98	0
1642	MW900214.1	B.1.429	29.9	1	0	37.92	0
1643	MW901529.1	B.1.526	29.77	1	0	37.98	0
1644	MW901955.1	B.1.429	29.74	1	0	37.97	0
1645	MW901989.1	B.1.429	29.74	1	0	37.97	0
1646	MW902076.1	B.1.429	29.74	1	0	37.98	0
1647	MW902138.1	B.1.429	29.72	1	0	37.97	0
1648	MW902899.1	B.1.526	29.7	1	0	37.99	0
1649	MW902997.1	B.1.429	29.72	1	0	37.98	0
1650	MW903028.1	B.1.429	29.71	1	0	37.99	0
1651	MW903122.1	B.1.427	29.71	1	0	37.98	0
1652	MW903141.1	P.2	29.71	1	0	37.98	0
1653	MW903178.1	B.1.429	29.72	1	0	37.97	0
1654	MW903238.1	B.1.427	29.72	1	0	37.96	0
1655	MW903285.1	B.1.526	29.7	1	0	37.99	0
1656	MW903305.1	B.1.429	29.72	1	0	37.97	0
1657	MW903336.1	B.1.526	29.7	1	0	37.98	0
1658	MW903378.1	B.1.429	29.71	1	0	37.97	0
1659	MW903467.1	B.1.429	29.72	1	0	37.97	0
1660	MW903584.1	B.1.526	29.7	1	0	37.97	0
1661	MW903794.1	B.1.427	29.71	1	0	37.98	0
1662	MW903827.1	B.1.429	29.71	1	0	37.97	0
1663	MW903973.1	B.1.429	29.71	1	0	37.96	0
1664	MW904025.1	B.1.1.7	29.76	1	0	37.97	0
1665	MW904035.1	B.1.1.7	29.76	1	0	37.97	0
1666	MW904046.1	B.1.1.7	29.76	1	0	37.97	0
1667	MW904058.1	B.1.1.7	29.76	1	0	37.96	0
1668	MW904068.1	B.1.1.7	29.76	1	0	37.97	0
1669	MW904079.1	B.1.1.7	29.76	1	0	37.98	0
1670	MW904090.1	B.1.1.7	29.76	1	0	37.98	0
1671	MW904164.1	B.1.526	29.82	1	0	38	0
1672	MW904188.1	B.1.427	29.82	1	0	37.96	0
1673	MW904200.1	B.1.427	29.83	1	0	37.96	0
1674	MW904220.1	B.1.427	29.83	1	0	37.97	0
1675	MW904250.1	B.1.526	29.82	1	0	37.98	0
1676	MW904260.1	B.1.526	29.8	1	0	37.99	0
1677	MW904336.1	B.1.526	29.83	1	0	37.98	0
1678	MW904347.1	B.1.526	29.82	1	0	37.98	0
1679	MW904367.1	B.1.526	29.8	1	0	37.97	0
1680	MW904391.1	B.1.526	29.82	1	0	37.99	0
1681	MW904432.1	B.1.526	29.82	1	0	37.98	0
1682	MW904444.1	B.1.526	29.82	1	0	37.98	0
1683	MW904469.1	B.1.526	29.82	1	0	37.98	0
1684	MW904493.1	B.1.526	29.82	1	0	37.99	0
1685	MW904511.1	B.1.1.7	29.76	1	0	37.98	0
1686	MW904521.1	B.1.1.7	29.76	1	0	37.97	0
1687	MW904553.1	B.1.1.7	29.76	1	0	37.98	0
1688	MW904564.1	B.1.1.7	29.76	1	0	37.98	0
1689	MW904574.1	B.1.1.7	29.76	1	0	37.98	0
1690	MW904584.1	B.1.1.7	29.76	1	0	37.97	0
1691	MW904594.1	B.1.1.7	29.76	1	0	37.98	0
1692	MW904604.1	B.1.1.7	29.76	1	0	37.98	0
1693	MW904614.1	B.1.1.7	29.76	1	0	37.99	0
1694	MW904625.1	B.1.1.7	29.76	1	0	37.98	0
1695	MW904637.1	B.1.1.7	29.76	1	0	37.98	0
1696	MW904648.1	B.1.1.7	29.76	1	0	37.97	0
1697	MW904660.1	B.1.1.7	29.76	1	0	37.98	0
1698	MW904672.1	B.1.1.7	29.76	1	0	37.98	0
1699	MW904683.1	B.1.1.7	29.76	1	0	37.99	0
1700	MW904695.1	B.1.1.7	29.76	1	0	37.96	0
1701	MW904705.1	B.1.1.7	29.76	1	0	37.98	0
1702	MW904716.1	B.1.1.7	29.76	1	0	37.96	0
1703	MW904726.1	B.1.1.7	29.76	1	0	37.96	0
1704	MW904737.1	B.1.1.7	29.76	1	0	37.96	0
1705	MW905191.1	B.1.1.7	29.8	1	0	37.98	0
1706	MW905240.1	B.1.1.7	29.82	1	0	37.97	0
1707	MW905272.1	B.1.1.7	29.8	1	0	37.98	0
1708	MW905353.1	B.1.1.7	29.76	1	0	37.97	0
1709	MW905363.1	B.1.1.7	29.76	1	0	37.99	0
1710	MW905384.1	B.1.1.7	29.76	1	0	37.98	0
1711	MW905394.1	B.1.1.7	29.76	1	0	37.97	0
1712	MW905405.1	B.1.1.7	29.76	1	0	37.98	0
1713	MW905415.1	B.1.1.7	29.76	1	0	37.98	0
1714	MW905425.1	B.1.1.7	29.76	1	0	37.98	0
1715	MW905437.1	B.1.1.7	29.76	1	0	37.97	0
1716	MW905448.1	B.1.1.7	29.76	1	0	37.97	0
1717	MW905460.1	B.1.1.7	29.76	1	0	37.97	0
1718	MW905470.1	B.1.1.7	29.76	1	0	37.98	0
1719	MW905480.1	B.1.1.7	29.76	1	0	37.98	0
1720	MW905491.1	B.1.1.7	29.76	1	0	37.99	0
1721	MW905504.1	B.1.1.7	29.76	1	0	37.98	0
1722	MW905516.1	B.1.1.7	29.75	1	0	37.97	0
1723	MW905551.1	B.1.1.7	29.76	1	0	37.98	0
1724	MW905562.1	B.1.1.7	29.76	1	0	37.97	0
1725	MW905573.1	B.1.1.7	29.76	1	0	37.99	0
1726	MW905586.1	B.1.1.7	29.76	1	0	37.98	0
1727	MW905827.1	B.1.1.7	29.76	1	0	37.97	0
1728	MW905839.1	B.1.1.7	29.76	1	0	37.97	0
1729	MW905852.1	B.1.1.7	29.76	1	0	37.97	0
1730	MW905863.1	B.1.1.7	29.76	1	0	37.97	0
1731	MW905887.1	B.1.1.7	29.76	1	0	37.98	0
1732	MW905897.1	B.1.1.7	29.76	1	0	37.97	0
1733	MW905907.1	B.1.1.7	29.76	1	0	37.98	0
1734	MW905920.1	B.1.1.7	29.76	1	0	37.98	0
1735	MW905931.1	B.1.1.7	29.76	1	0	37.99	0
1736	MW905953.1	B.1.1.7	29.76	1	0	37.98	0
1737	MW905965.1	B.1.1.7	29.76	1	0	37.98	0
1738	MW905975.1	B.1.1.7	29.76	1	0	37.96	0
1739	MW905985.1	B.1.1.7	29.76	1	0	37.97	0
1740	MW906015.1	B.1.1.7	29.76	1	0	37.99	0
1741	MW906025.1	B.1.1.7	29.76	1	0	37.97	0
1742	MW906037.1	B.1.1.7	29.76	1	0	37.98	0
1743	MW906049.1	B.1.1.7	29.76	1	0	37.98	0
1744	MW906059.1	B.1.1.7	29.76	1	0	37.98	0
1745	MW906069.1	B.1.1.7	29.76	1	0	37.98	0
1746	MW906080.1	B.1.1.7	29.76	1	0	37.98	0
1747	MW906091.1	B.1.1.7	29.76	1	0	37.98	0
1748	MW906101.1	B.1.1.7	29.76	1	0	37.95	0
1749	MW906111.1	B.1.1.7	29.76	1	0	37.97	0
1750	MW906121.1	B.1.1.7	29.76	1	0	37.98	0
1751	MW906134.1	B.1.1.7	29.76	1	0	37.97	0
1752	MW906157.1	B.1.1.7	29.76	1	0	37.99	0
1753	MW906178.1	B.1.1.7	29.76	1	0	37.97	0
1754	MW906189.1	B.1.1.7	29.76	1	0	37.97	0
1755	MW906199.1	B.1.1.7	29.76	1	0	37.97	0
1756	MW906210.1	B.1.1.7	29.76	1	0	37.98	0
1757	MW906225.1	B.1.1.7	29.76	1	0	37.98	0
1758	MW906237.1	B.1.1.7	29.76	1	0	37.98	0
1759	MW906247.1	B.1.1.7	29.76	1	0	37.99	0
1760	MW906259.1	B.1.1.7	29.76	1	0	37.98	0
1761	MW906270.1	B.1.1.7	29.76	1	0	37.99	0
1762	MW906282.1	B.1.1.7	29.76	1	0	37.98	0
1763	MW906293.1	B.1.1.7	29.76	1	0	37.99	0
1764	MW906305.1	B.1.1.7	29.76	1	0	37.98	0
1765	MW906318.1	B.1.1.7	29.76	1	0	37.98	0
1766	MW906329.1	B.1.1.7	29.76	1	0	37.98	0
1767	MW906339.1	B.1.1.7	29.76	1	0	37.98	0
1768	MW906352.1	B.1.1.7	29.76	1	0	37.99	0
1769	MW906364.1	B.1.1.7	29.76	1	0	37.98	0
1770	MW906376.1	B.1.1.7	29.76	1	0	37.98	0
1771	MW906387.1	B.1.1.7	29.76	1	0	37.97	0
1772	MW906399.1	B.1.1.7	29.76	1	0	37.99	0
1773	MW906409.1	B.1.1.7	29.76	1	0	37.98	0
1774	MW906421.1	B.1.1.7	29.76	1	0	37.98	0
1775	MW906433.1	B.1.1.7	29.76	1	0	37.98	0
1776	MW906444.1	B.1.1.7	29.76	1	0	37.98	0
1777	MW906454.1	B.1.1.7	29.76	1	0	37.97	0
1778	MW906464.1	B.1.1.7	29.76	1	0	37.98	0
1779	MW906474.1	B.1.1.7	29.76	1	0	37.99	0
1780	MW906485.1	B.1.1.7	29.76	1	0	37.96	0
1781	MW906495.1	B.1.1.7	29.76	1	0	37.98	0
1782	MW906505.1	B.1.1.7	29.76	1	0	37.96	0
1783	MW906515.1	B.1.1.7	29.76	1	0	37.98	0
1784	MW906526.1	B.1.1.7	29.75	1	0	37.97	0
1785	MW906827.1	B.1.1.7	29.83	1	0	37.96	0
1786	MW907127.1	B.1.1.7	29.81	1	0	37.99	0
1787	MW907141.1	B.1.1.7	29.81	1	0	37.98	0
1788	MW907152.1	B.1.1.7	29.81	1	0	37.97	0
1789	MW907162.1	B.1.1.7	29.81	1	0	37.96	0
1790	MW907172.1	B.1.1.7	29.81	1	0	37.98	0
1791	MW907182.1	B.1.1.7	29.81	1	0	37.97	0
1792	MW907195.1	B.1.1.7	29.81	1	0	37.98	0
1793	MW907205.1	B.1.1.7	29.81	1	0	37.97	0
1794	MW907216.1	B.1.1.7	29.8	1	0	37.96	0
1795	MW907226.1	B.1.1.7	29.81	1	0	37.97	0
1796	MW907247.1	B.1.1.7	29.81	1	0	37.97	0
1797	MW907257.1	B.1.1.7	29.81	1	0	37.97	0
1798	MW907267.1	B.1.1.7	29.81	1	0	37.98	0
1799	MW907277.1	B.1.1.7	29.81	1	0	37.98	0
1800	MW907300.1	B.1.1.7	29.8	1	0	37.98	0
1801	MW907313.1	B.1.1.7	29.81	1	0	37.97	0
1802	MW907324.1	B.1.1.7	29.81	1	0	37.98	0
1803	MW907335.1	B.1.1.7	29.81	1	0	37.96	0
1804	MW907347.1	B.1.1.7	29.81	1	0	37.98	0
1805	MW907361.1	B.1.1.7	29.8	1	0	37.97	0
1806	MW907373.1	B.1.1.7	29.79	1	0	37.96	0
1807	MW907389.1	B.1.1.7	29.77	1	0	37.99	0
1808	MW907450.1	B.1	29.8	1	0	37.99	0
1809	MW907461.1	B.1	29.84	1	0	38	0
1810	MW907521.1	B.1	29.85	1	0	37.98	0
1811	MW907578.1	B.1	29.84	1	0	37.99	0
1812	MW907617.1	B.1.1.7	29.81	1	0	37.98	0
1813	MW907627.1	B.1.1.7	29.81	1	0	37.97	0
1814	MW907637.1	B.1.1.7	29.81	1	0	37.97	0
1815	MW907650.1	B.1.1.7	29.81	1	0	37.97	0
1816	MW907660.1	B.1.1.7	29.8	1	0	37.98	0
1817	MW907684.1	B.1.1.7	29.81	1	0	37.97	0
1818	MW907697.1	B.1.1.7	29.81	1	0	37.97	0
1819	MW907722.1	B.1.1.7	29.81	1	0	37.97	0
1820	MW907733.1	B.1.1.7	29.81	1	0	37.97	0
1821	MW907748.1	B.1.1.7	29.81	1	0	37.97	0
1822	MW907763.1	B.1.1.7	29.81	1	0	37.98	0
1823	MW907774.1	B.1.1.7	29.8	1	0	37.97	0
1824	MW907788.1	B.1.1.7	29.8	1	0	37.99	0
1825	MW907799.1	B.1.1.7	29.81	1	0	37.97	0
1826	MW907811.1	B.1.1.7	29.81	1	0	37.97	0
1827	MW907826.1	B.1.1.7	29.81	1	0	37.98	0
1828	MW907838.1	B.1.1.7	29.81	1	0	37.98	0
1829	MW907853.1	B.1.1.7	29.81	1	0	37.97	0
1830	MW907864.1	B.1.1.7	29.81	1	0	37.97	0
1831	MW907890.1	B.1.1.7	29.81	1	0	37.98	0
1832	MW907901.1	B.1.1.7	29.81	1	0	37.98	0
1833	MW907913.1	B.1.1.7	29.81	1	0	37.98	0
1834	MW907926.1	B.1.1.7	29.81	1	0	37.97	0
1835	MW907936.1	B.1.1.7	29.81	1	0	37.98	0
1836	MW908020.1	B.1.526	29.78	1	1	37.99	0
1837	MW908094.1	B.1.1.7	29.82	1	1	37.97	0
1838	MW908144.1	B.1.1.7	29.81	1	0	37.99	0
1839	MW908219.1	B.1.1.7	29.83	1	1	37.98	0
1840	MW908234.1	B.1.1.7	29.8	1	0	37.96	0
1841	MW908246.1	B.1.1.7	29.81	1	0	37.96	0
1842	MW908257.1	P.1	29.82	1	0	37.96	0
1843	MW908269.1	B.1.1.7	29.81	1	0	37.97	0
1844	MW908280.1	B.1.1.7	29.81	1	0	37.97	0
1845	MW908301.1	B.1.1.7	29.81	1	0	37.97	0
1846	MW908311.1	B.1.1.7	29.81	1	0	37.97	0
1847	MW908321.1	B.1.1.7	29.81	1	0	37.97	0
1848	MW908333.1	B.1.1.7	29.81	1	0	37.99	0
1849	MW908344.1	B.1.1.7	29.81	1	0	37.97	0
1850	MW908355.1	B.1.1.7	29.81	1	0	37.97	0
1851	MW908365.1	B.1.1.7	29.81	1	0	37.98	0
1852	MW908376.1	B.1.1.7	29.81	1	0	37.98	0
1853	MW908388.1	B.1.1.7	29.81	1	0	37.98	0
1854	MW908399.1	B.1.1.7	29.8	1	0	37.99	0
1855	MW908409.1	B.1.1.7	29.82	1	0	37.97	0
1856	MW908419.1	B.1.1.7	29.81	1	0	37.98	0
1857	MW908429.1	B.1.1.7	29.81	1	0	37.98	0
1858	MW908439.1	B.1.1.7	29.82	1	0	37.98	0
1859	MW908449.1	B.1.1.7	29.81	1	0	37.97	0
1860	MW908460.1	B.1.1.7	29.8	1	0	37.97	0
1861	MW908480.1	B.1.1.7	29.81	1	0	37.97	0
1862	MW908491.1	B.1.1.7	29.8	1	0	37.98	0
1863	MW908501.1	B.1.1.7	29.81	1	0	37.97	0
1864	MW908511.1	B.1.1.7	29.81	1	0	37.98	0
1865	MW908544.1	B.1.1.7	29.72	1	1	37.98	0
1866	MW908577.1	B.1.1.7	29.7	1	0	37.97	0
1867	MW908617.1	B.1.1.7	29.7	1	0	37.98	0
1868	MW908681.1	B.1.1.7	29.7	1	0	37.96	0
1869	MW908736.1	P.1	29.71	1	0	37.95	0
1870	MW908802.1	B.1.1.7	29.7	1	0	37.99	0
1871	MW908978.1	B.1.1.7	29.7	1	0	37.97	0
1872	MW908997.1	B.1.1.7	29.7	1	0	37.97	0
1873	MW909051.1	B.1.1.7	29.7	1	0	37.98	0
1874	MW909131.1	B.1.1.7	29.7	1	0	37.98	0
1875	MW909204.1	B.1.1.7	29.7	1	0	37.98	0
1876	MW909272.1	B.1.1.7	29.7	1	0	37.97	0
1877	MW909340.1	B.1.1.7	29.7	1	0	37.97	0
1878	MW909381.1	B.1.1.7	29.7	1	0	37.96	0
1879	MW909416.1	B.1.1.7	29.7	1	0	37.97	0
1880	MW911340.1	B.1.1.7	29.76	1	0	37.97	0
1881	MW911353.1	B.1.1.7	29.81	1	0	37.98	0
1882	MW911403.1	B.1.427	29.78	1	1	37.98	0
1883	MW911426.1	B.1.1.7	29.76	1	0	37.98	0
1884	MW911856.1	B.1.1.7	29.81	1	0	37.96	0
1885	MW911870.1	B.1.1.7	29.81	1	0	37.96	0
1886	MW911893.1	B.1.1.7	29.81	1	0	37.97	0
1887	MW911921.1	B.1.1.7	29.81	1	0	37.96	0
1888	MW911931.1	B.1.1.7	29.82	1	0	37.98	0
1889	MW911966.1	B.1.1.7	29.81	1	0	37.97	0
1890	MW911981.1	B.1.1.7	29.81	1	0	37.97	0
1891	MW911992.1	B.1.1.7	29.81	1	0	37.99	0
1892	MW912005.1	B.1.1.7	29.81	1	0	37.98	0
1893	MW912015.1	B.1.1.7	29.81	1	0	37.96	0
1894	MW912025.1	B.1.1.7	29.8	1	0	37.97	0
1895	MW912036.1	B.1.1.7	29.8	1	0	37.98	0
1896	MW912049.1	B.1.1.7	29.81	1	0	37.98	0
1897	MW912060.1	B.1.1.7	29.82	1	0	37.97	0
1898	MW912071.1	B.1.1.7	29.82	1	0	37.99	0
1899	MW912081.1	B.1.1.7	29.81	1	0	37.97	0
1900	MW912091.1	B.1.1.7	29.81	1	0	37.98	0
1901	MW912101.1	B.1.1.7	29.81	1	0	37.97	0
1902	MW912114.1	B.1.1.7	29.81	1	0	37.99	0
1903	MW912124.1	P.1	29.83	1	0	37.96	0
1904	MW912140.1	B.1.1.7	29.8	1	0	37.98	0
1905	MW912153.1	B.1.1.7	29.81	1	0	37.98	0
1906	MW912165.1	B.1.1.7	29.82	1	0	37.98	0
1907	MW912176.1	B.1.1.7	29.81	1	0	37.97	0
1908	MW912188.1	B.1.1.7	29.79	1	0	37.98	0
1909	MW912209.1	B.1.1.7	29.81	1	0	37.98	0
1910	MW912221.1	B.1.1.7	29.81	1	0	37.97	0
1911	MW912233.1	B.1.1.7	29.81	1	0	37.97	0
1912	MW912244.1	B.1.1.7	29.81	1	0	37.96	0
1913	MW912271.1	B.1.1.7	29.81	1	0	37.98	0
1914	MW912282.1	B.1.1.7	29.81	1	0	37.98	0
1915	MW912304.1	B.1.1.7	29.81	1	0	37.98	0
1916	MW912327.1	B.1.1.7	29.81	1	0	37.96	0
1917	MW912351.1	B.1.1.7	29.81	1	0	37.98	0
1918	MW912361.1	B.1.1.7	29.82	1	0	37.97	0
1919	MW912373.1	B.1.1.7	29.81	1	0	37.97	0
1920	MW912384.1	B.1.1.7	29.82	1	0	37.98	0
1921	MW912395.1	B.1.1.7	29.81	1	0	37.97	0
1922	MW912405.1	B.1.1.7	29.81	1	0	37.99	0
1923	MW912416.1	B.1.1.7	29.81	1	0	37.97	0
1924	MW912431.1	B.1.1.7	29.81	1	0	37.97	0
1925	MW912442.1	B.1.1.7	29.81	1	0	37.97	0
1926	MW912452.1	B.1.1.7	29.81	1	0	37.99	0
1927	MW912463.1	B.1.1.7	29.81	1	0	37.97	0
1928	MW912474.1	B.1.1.7	29.81	1	0	37.97	0
1929	MW912486.1	B.1.1.7	29.81	1	0	37.97	0
1930	MW912509.1	B.1.1.7	29.81	1	0	37.98	0
1931	MW912519.1	B.1.1.7	29.81	1	0	37.98	0
1932	MW912530.1	B.1.1.7	29.81	1	0	37.97	0
1933	MW913366.1	B.1.1.7	29.76	1	0	37.99	0
1934	MW913376.1	B.1.1.7	29.76	1	0	37.97	0
1935	MW913394.1	B.1.1.7	29.76	1	0	37.97	0
1936	MW913404.1	B.1.1.7	29.76	1	0	37.99	0
1937	MW913429.1	B.1.1.7	29.72	1	0	37.97	0
1938	MW913456.1	B.1.1.7	29.7	1	0	37.97	0
1939	MW913480.1	B.1.1.7	29.7	1	0	37.98	0
1940	MW913513.1	B.1.1.7	29.7	1	0	37.98	0
1941	MW913674.1	B.1.1.7	29.7	1	0	37.98	0
1942	MW913714.1	B.1.1.7	29.7	1	0	37.97	0
1943	MW913791.1	B.1.1.7	29.69	1	0	37.98	0
1944	MW913864.1	B.1.1.7	29.7	1	0	37.98	0
1945	MW913998.1	B.1.1.7	29.7	1	0	37.98	0
1946	MW914120.1	B.1.1.7	29.7	1	0	37.98	0
1947	MW914159.1	B.1.1.7	29.7	1	0	37.96	0
1948	MW914197.1	B.1.1.7	29.7	1	0	37.97	0
1949	MW914219.1	B.1.1.7	29.7	1	0	37.97	0
1950	MW914251.1	B.1.1.7	29.7	1	0	37.97	0
1951	MW914273.1	B.1.1.7	29.7	1	0	37.96	0
1952	MW914321.1	B.1.1.7	29.7	1	0	37.98	0
1953	MW914364.1	B.1.1.7	29.7	1	0	37.97	0
1954	MW914395.1	B.1.1.7	29.7	1	1	37.98	0
1955	MW914414.1	B.1.1.7	29.72	1	0	37.98	0
1956	MW914426.1	B.1.1.7	29.7	1	0	37.97	0
1957	MW914488.1	B.1.1.7	29.7	1	0	37.97	0
1958	MW914521.1	B.1.1.7	29.7	1	0	37.98	0
1959	MW914548.1	B.1.1.7	29.7	1	0	37.97	0
1960	MW914565.1	B.1.1.7	29.7	1	0	37.96	0
1961	MW914597.1	B.1.1.7	29.7	1	0	37.98	0
1962	MW914622.1	B.1.1.7	29.7	1	0	37.97	0
1963	MW914647.1	B.1.1.7	29.7	1	0	37.99	0
1964	MW914690.1	B.1.1.7	29.8	1	0	37.98	0
1965	MW915114.1	B.1.429	29.82	1	0	37.97	0
1966	MW915131.1	B.1.526	29.75	1	0	37.98	0
1967	MW915144.1	B.1.526	29.8	1	0	37.97	0
1968	MW915195.1	B.1.1.7	29.81	1	0	37.98	0
1969	MW915228.1	B.1.1.7	29.8	1	0	38	0
1970	MW915307.1	B.1.1.7	29.76	1	0	37.97	0
1971	MW915323.1	B.1.1.7	29.76	1	0	37.97	0
1972	MW915406.1	B.1.526	29.77	1	0	37.98	0
1973	MW915966.1	B.1.1.7	29.8	1	0	37.96	0
1974	MW916316.1	B.1.1.7	29.88	1	0	37.95	0
1975	MW916737.1	B.1.429	29.78	1	0	37.99	0
1976	MW921886.1	B.1.427	29.85	1	1	37.96	0
1977	MW921922.1	B.1.429	29.82	1	2	37.97	0.01
1978	MW921956.1	B.1.427	29.82	1	0	37.97	0
1979	MW922932.1	B.1.427	29.84	1	0	37.98	0
1980	MW923058.1	B.1.429	29.86	1	2	37.97	0.01
1981	MW923117.1	B.1	29.8	1	0	38	0
1982	MW923196.1	B.1.427	29.86	1	1	37.98	0
1983	MW923209.1	B.1.429	29.82	1	1	37.98	0
1984	MW923317.1	B.1.429	29.87	1	2	37.97	0.01
1985	MW923369.1	B.1.427	29.86	1	2	37.97	0.01
1986	MW923571.1	B.1.427	29.85	1	2	37.96	0.01
1987	MW928053.1	B.1.1.7	29.76	1	1	37.98	0
1988	MW928089.1	B.1.1.7	29.76	1	0	37.96	0
1989	MW928109.1	B.1.1.7	29.76	1	1	37.98	0
1990	MW929790.1	B.1.1.7	29.76	1	0	37.97	0
1991	MW929805.1	B.1.1.7	29.76	1	0	37.98	0
1992	MW929821.1	B.1.1.7	29.76	1	0	37.97	0
1993	MW929833.1	B.1.1.7	29.76	1	0	37.97	0
1994	MW929847.1	B.1.1.7	29.76	1	0	37.99	0
1995	MW929872.1	B.1.526	29.77	1	0	37.97	0
1996	MW929885.1	B.1.1.7	29.76	1	0	37.97	0
1997	MW929901.1	B.1.1.7	29.76	1	0	37.98	0
1998	MW929917.1	B.1.1.7	29.76	1	0	37.97	0
[truncated: 8,002 more rows]

## Sheet: S. lycopersicum
Table 6. Genome assembly statistics of S. lycopersicum genomes
Project page: https://solgenomics.net/projects/tomato13
Genome number	NCBI identifier	Accession name	Genome size	Sequences	Shortest sequence	Longest sequence	GC content (%)	Percentage of genome unknown	N50	L50	N90	L90	N95	L95	Genome download location
1	-	BGV006775	791.39 Mb	13	3.61 Mb	91.33 Mb	34.33	0.01	66.31 Mb	6	54.28 Mb	11	48.98 Mb	12	https://solgenomics.net/ftp/genomes/tomato13/SV_Landscape_Long_Read_Assemblies/BGV006775_MAS1.0.fasta.gz
2	-	BGV006865	791.88 Mb	13	6.80 Mb	93.56 Mb	34.38	0.02	65.60 Mb	6	55.50 Mb	11	47.95 Mb	12	https://solgenomics.net/ftp/genomes/tomato13/SV_Landscape_Long_Read_Assemblies/BGV006865_MAS1.0.fasta.gz
3	-	BGV007931	782.27 Mb	13	4.18 Mb	93.59 Mb	34.33	0.02	65.25 Mb	6	53.92 Mb	11	47.64 Mb	12	https://solgenomics.net/ftp/genomes/tomato13/SV_Landscape_Long_Read_Assemblies/BGV007931_MAS1.0.fasta.gz
4	-	BGV007989	792.09 Mb	13	5.39 Mb	93.53 Mb	34.48	0.02	65.86 Mb	6	54.26 Mb	11	48.37 Mb	12	https://solgenomics.net/ftp/genomes/tomato13/SV_Landscape_Long_Read_Assemblies/BGV007989_MAS1.0.fasta.gz
5	-	Brandywine	784.53 Mb	13	4.16 Mb	90.80 Mb	34.39	0.01	65.75 Mb	6	54.17 Mb	11	47.94 Mb	12	https://solgenomics.net/ftp/genomes/tomato13/SV_Landscape_Long_Read_Assemblies/Brandywine_MAS1.0.fasta.gz
6	-	EA00371	780.91 Mb	13	3.84 Mb	94.03 Mb	34.29	0.03	64.77 Mb	6	54.24 Mb	11	47.91 Mb	12	https://solgenomics.net/ftp/genomes/tomato13/SV_Landscape_Long_Read_Assemblies/EA00371_MAS1.0.fasta.gz
7	-	EA00990	774.73 Mb	13	2.91 Mb	92.97 Mb	34.27	0.02	64.70 Mb	6	53.43 Mb	11	47.70 Mb	12	https://solgenomics.net/ftp/genomes/tomato13/SV_Landscape_Long_Read_Assemblies/EA00990_MAS1.0.fasta.gz
8	-	Floradade	786.22 Mb	13	4.48 Mb	93.04 Mb	34.39	0.02	65.39 Mb	6	54.17 Mb	11	48.36 Mb	12	https://solgenomics.net/ftp/genomes/tomato13/SV_Landscape_Long_Read_Assemblies/Floradade_MAS1.0.fasta.gz
9	-	LYC1410	779.65 Mb	13	3.35 Mb	93.26 Mb	34.29	0.02	65.02 Mb	6	54.06 Mb	11	48.26 Mb	12	https://solgenomics.net/ftp/genomes/tomato13/SV_Landscape_Long_Read_Assemblies/LYC1410_MAS1.0.fasta.gz
10	-	M82	787.02 Mb	13	9.01 Mb	90.74 Mb	34.38	0.03	65.29 Mb	6	54.22 Mb	11	48.83 Mb	12	https://solgenomics.net/ftp/genomes/tomato13/SV_Landscape_Long_Read_Assemblies/M82MAS1.1.fasta.gz
11	-	PAS014479	791.35 Mb	13	3.54 Mb	94.33 Mb	34.25	0.02	65.81 Mb	6	53.97 Mb	11	48.73 Mb	12	https://solgenomics.net/ftp/genomes/tomato13/SV_Landscape_Long_Read_Assemblies/PAS014479_MAS1.0.fasta.gz
12	-	PI169588	780.73 Mb	13	3.45 Mb	92.95 Mb	34.36	0.02	65.30 Mb	6	53.66 Mb	11	47.52 Mb	12	https://solgenomics.net/ftp/genomes/tomato13/SV_Landscape_Long_Read_Assemblies/PI169588_MAS1.0.fasta.gz
13	-	PI303721	778.34 Mb	13	3.68 Mb	92.39 Mb	34.25	0.02	65.30 Mb	6	52.44 Mb	11	47.83 Mb	12	https://solgenomics.net/ftp/genomes/tomato13/SV_Landscape_Long_Read_Assemblies/PI303721_MAS1.0.fasta.gz

## Sheet: H. sapiens
Table 7. Genome assembly statistics of H. sapiens genomes
Genome number	NCBI identifier	Accession name	Genome size	Sequences	Shortest sequence	Longest sequence	GC content (%)	Percentage of genome unknown	N50	L50	N90	L90	N95	L95	Genome download location
1	GCA_000005465.1	BGIAF	2.62 Gb	93929	1000	826.18 Kb	39.27	0.2233	64.18 Kb	11225	13.65 Kb	44646	7.94 Kb	57035	https://ftp.ncbi.nlm.nih.gov/genomes/all/GCA/000/005/465/GCA_000005465.1_BGIAF/GCA_000005465.1_BGIAF_genomic.fna.gz
2	GCA_000004845.2	YH_2.0	2.87 Gb	12463	1000	99.11 Mb	40.88	0.0366	22.05 Mb	38	2.69 Mb	180	1.08 Mb	264	https://ftp.ncbi.nlm.nih.gov/genomes/all/GCA/000/004/845/GCA_000004845.2_YH_2.0/GCA_000004845.2_YH_2.0_genomic.fna.gz
3	GCA_000002125.2	Huref	2.81 Gb	24	19.32 Mb	234.81 Mb	40.82	0.97	143.73 Mb	8	75.88 Mb	18	55.42 Mb	21	https://ftp.ncbi.nlm.nih.gov/genomes/all/GCA/000/002/125/GCA_000002125.2_HuRef/GCA_000002125.2_HuRef_genomic.fna.gz
4	GCF_000001405.40	GRCh38.p14	3.09 Gb	24	46.71 Mb	248.96 Mb	40.87	4.88	156.04 Mb	8	80.37 Mb	19	57.23 Mb	22	https://ftp.ncbi.nlm.nih.gov/genomes/all/GCF/000/001/405/GCF_000001405.40_GRCh38.p14/GCF_000001405.40_GRCh38.p14_genomic.fna.gz
5	GCA_009914755.4	T2T-CHM13v2.0	3.12 Gb	25	16.57 Kb	248.39 Mb	40.75	0	150.62 Mb	9	80.54 Mb	19	61.71 Mb	22	https://ftp.ncbi.nlm.nih.gov/genomes/all/GCF/009/914/755/GCF_009914755.1_T2T-CHM13v2.0/GCF_009914755.1_T2T-CHM13v2.0_genomic.fna.gz
